# Supplementary material for: Crystal structure of methyl α-l-rhamno­pyranosyl-(1→2)-α-l-rhamno­pyran­oside monohydrate
Source: Acta Crystallogr E Crystallogr Commun. 2019 May 24;75(Pt 6):854–7. doi: 10.1107/S2056989019006935 (PMC6658941; doi:10.1107/S2056989019006935)
Supplement: Supplementary file 1 [file e-75-00854-sup1.cif]

##############################################################################
#                                                                            #
# This CIF contains the data in a paper accepted for publication in          #
# Acta Crystallographica Section E. It conforms to the requirements of       #
# Notes for Authors for Acta Crystallographica Section E, and has been       #
# peer reviewed under the auspices of the IUCr Commission on Journals.       #
#                                                                            #
# Full details of the Crystallographic Information File format               #
# are given in the paper "The Crystallographic Information File (CIF):       #
# a New Standard Archive File for Crystallography" by S. R. Hall, F. H.      #
# Allen and I. D. Brown [Acta Cryst. (1991), A47, 655-685].                  #
#                                                                            #
# The current version of the core CIF dictionary is obtainable from          #
# ftp://ftp.iucr.org/pub/cif_core.dic.                                       #
#                                                                            #
# Software is freely available for graphical display of the structure(s)     #
# in this CIF. For information consult the CIF software page                 #
# http://www.iucr.org/resources/cif/software.                                #
#                                                                            #
# This file may be used for bona fide research purposes within the           #
# scientific community so long as proper attribution is given to the journal # 
# article from which it was obtained.                                        #
#                                                                            #
##############################################################################
data_I
_audit_creation_method     'SHELXL-2016/6 and Manual editing'
_database_code_depnum_ccdc_archive     'CCDC 1915954'
_chemical_name_systematic
;
Methyl
\a-<i>L</i>-rhamnopyranosyl-(1\\rightarrow2)-\a-<i>L</i>-rhamnopyranoside
monohydrate
;
_chemical_name_common     ?
_chemical_formula_moiety     'C13 H24 O9, H2 O'
_chemical_formula_sum     'C13 H26 O10'
_chemical_formula_iupac     'C13 H24 O9, H2 O'
_chemical_formula_weight     342.34
_chemical_melting_point     ?
_chemical_absolute_configuration     ?
_space_group_crystal_system     monoclinic
_space_group_name_H-M_alt     'P 21'
_space_group_name_Hall     'P 2yb'
loop_
    _space_group_symop_operation_xyz
    'x, y, z'
    '-x, y+1/2, -z'
_cell_length_a     13.936(3)
_cell_length_b     15.501(3)
_cell_length_c     15.988(3)
_cell_angle_alpha     90
_cell_angle_beta     105.92(16)
_cell_angle_gamma     90
_cell_volume     3321(12)
_cell_formula_units_Z     8
_cell_measurement_reflns_used     29997
_cell_measurement_theta_min     2.8
_cell_measurement_theta_max     68.2
_cell_measurement_temperature     100(2)
_exptl_crystal_description     prism
_exptl_crystal_colour     colourless
_exptl_crystal_size_max     0.10
_exptl_crystal_size_mid     0.07
_exptl_crystal_size_min     0.03
_exptl_crystal_density_diffrn     1.369
_exptl_crystal_density_meas     ?
_exptl_crystal_density_method     ?
_exptl_crystal_F_000     1472
_exptl_absorpt_coefficient_mu     1.018
_exptl_absorpt_correction_type     multi-scan
_exptl_absorpt_process_details
;
(APEX3; Bruker, 2017)
;
_exptl_absorpt_correction_T_min     0.90
_exptl_absorpt_correction_T_max     0.97
_diffrn_ambient_temperature     100(2)
_diffrn_source     'Incotec 1myS'
_diffrn_radiation_type     CuK\a
_diffrn_radiation_wavelength     1.54184
_diffrn_measurement_device_type     'Bruker D8 Advance'
_diffrn_measurement_method     '\w scans at different \f'
_diffrn_detector_area_resol_mean     10
_diffrn_reflns_number     42501
_diffrn_reflns_av_R_equivalents     0.1584
_diffrn_reflns_av_unetI/netI     0.5677
_diffrn_reflns_theta_min     2.874
_diffrn_reflns_theta_max     68.251
_diffrn_reflns_theta_full     67.684
_diffrn_measured_fraction_theta_max     0.997
_diffrn_measured_fraction_theta_full     0.998
_diffrn_reflns_limit_h_min     -16
_diffrn_reflns_limit_h_max     16
_diffrn_reflns_limit_k_min     -18
_diffrn_reflns_limit_k_max     18
_diffrn_reflns_limit_l_min     -19
_diffrn_reflns_limit_l_max     12
_refine_special_details     ?
_reflns_number_total     11996
_reflns_number_gt     4360
_reflns_threshold_expression     'I > 2\s(I)'
_refine_ls_structure_factor_coef     Fsqd
_refine_ls_matrix_type     full
_refine_ls_R_factor_all     0.2689
_refine_ls_R_factor_gt     0.0753
_refine_ls_wR_factor_gt     0.1480
_refine_ls_wR_factor_ref     0.1733
_refine_ls_goodness_of_fit_ref     0.849
_refine_ls_restrained_S_all     0.832
_refine_ls_number_reflns     11996
_refine_ls_number_parameters     885
_refine_ls_number_restraints     571
_refine_ls_hydrogen_treatment     mixed
_refine_ls_weighting_scheme     calc
_refine_ls_weighting_details
                      'w=1/[\s^2^(Fo^2^)+(0.0773P)^2^] where P=(Fo^2^+2Fc^2^)/3'
_atom_sites_solution_hydrogens     mixed
_atom_sites_solution_primary     ?
_atom_sites_solution_secondary     ?
_refine_ls_shift/su_max     0.000
_refine_ls_shift/su_mean     0.000
_refine_diff_density_max     0.442
_refine_diff_density_min     -0.296
_refine_ls_extinction_method     none
_refine_ls_extinction_coef     .
_refine_ls_abs_structure_details
;
Flack <i>x</i> determined using 1400 quotients
[(<i>I</i>^+^)-(<i>I</i>^-^)]/[(<i>I</i>^+^)+(<i>I</i>^-^)]
(Parsons <i>et al</i>., 2013)
;
_refine_ls_abs_structure_Flack     -0.03(18)
loop_
    _atom_type_symbol
    _atom_type_description
    _atom_type_scat_dispersion_real
    _atom_type_scat_dispersion_imag
    _atom_type_scat_source
    'C' 'C' 0.0181 0.0091
                         'International Tables Vol C Tables 4.2.6.8 and 6.1.1.4'
    'H' 'H' 0.0000 0.0000
                         'International Tables Vol C Tables 4.2.6.8 and 6.1.1.4'
    'O' 'O' 0.0492 0.0322
                         'International Tables Vol C Tables 4.2.6.8 and 6.1.1.4'
_computing_data_collection
;
APEX3 (Bruker, 2017)
;
_computing_cell_refinement
;
Crysalis PRO (Agilent, 2014)
;
_computing_data_reduction
;
Crysalis PRO (Agilent, 2014)
;
_computing_structure_solution
;
SHELXT (Sheldrick, 2015<i>a</i>)
;
_computing_structure_refinement
;
SHELXL2016 (Sheldrick, 2015<i>b</i>)
;
_computing_molecular_graphics
;
<i>DIAMOND</i> (Brandenburg, 1999) and Mercury (Macrae <i>et al.</i>,
2008)
;
_computing_publication_material
;
PLATON (Spek, 2009), enCIFer (Allen <i>et al.</i>,  2004) and
publCIF (Westrip, 2010)
;
loop_
    _atom_site_type_symbol
    _atom_site_label
    _atom_site_fract_x
    _atom_site_fract_y
    _atom_site_fract_z
    _atom_site_U_iso_or_equiv
    _atom_site_adp_type
    _atom_site_calc_flag
    _atom_site_occupancy
    _atom_site_disorder_assembly
    _atom_site_disorder_group
    C C1A1 0.1588(5) 0.4641(5) 0.4294(5) 0.055(2) Uani d 1 . .
    H H1A1 0.127984 0.406281 0.432176 0.067 Uiso calc 1 . .
    C C2A1 0.0970(6) 0.5092(5) 0.3498(5) 0.064(2) Uani d 1 . .
    H H2A1 0.030768 0.524470 0.358759 0.076 Uiso calc 1 . .
    C C3A1 0.1466(7) 0.5887(5) 0.3330(5) 0.067(3) Uani d 1 . .
    H H3A1 0.146376 0.630796 0.380328 0.080 Uiso calc 1 . .
    C C4A1 0.2544(7) 0.5734(5) 0.3331(5) 0.069(3) Uani d 1 . .
    H H4A1 0.255387 0.534858 0.283178 0.083 Uiso calc 1 . .
    C C5A1 0.3088(6) 0.5291(6) 0.4169(5) 0.065(2) Uani d 1 . .
    H H5A1 0.308327 0.567829 0.466795 0.078 Uiso calc 1 . .
    C C6A1 0.4145(5) 0.5059(7) 0.4220(6) 0.096(3) Uani d 1 . .
    H H6A1 0.439348 0.464391 0.469170 0.144 Uiso calc 1 . .
    H H6A2 0.455910 0.558038 0.433340 0.144 Uiso calc 1 . .
    H H6A3 0.417529 0.480247 0.366752 0.144 Uiso calc 1 . .
    O O2A1 0.0818(5) 0.4538(4) 0.2760(3) 0.0843(19) Uani d 1 . .
    H H2A2 0.111548 0.406835 0.291124 0.126 Uiso calc 1 . .
    O O3A1 0.0921(5) 0.6257(4) 0.2525(3) 0.095(2) Uani d 1 . .
    H H3A2 0.113673 0.675525 0.247976 0.142 Uiso calc 1 . .
    O O4A1 0.3012(5) 0.6531(4) 0.3232(4) 0.094(2) Uani d 1 . .
    H H4A2 0.361327 0.651805 0.352438 0.141 Uiso calc 1 . .
    O O5A1 0.2583(4) 0.4503(3) 0.4257(3) 0.0609(15) Uani d 1 . .
    C C1B1 0.2893(6) 0.4581(6) 0.6248(5) 0.074(3) Uani d 1 . .
    H H1B1 0.323667 0.444539 0.579123 0.089 Uiso calc 1 . .
    C C2B1 0.1752(6) 0.4588(5) 0.5821(5) 0.054(2) Uani d 1 . .
    H H2B1 0.150782 0.398510 0.567459 0.064 Uiso calc 1 . .
    C C3B1 0.1192(5) 0.4997(5) 0.6395(5) 0.052(2) Uani d 1 . .
    H H3B1 0.122395 0.459261 0.688919 0.062 Uiso calc 1 . .
    C C4B1 0.1666(6) 0.5834(5) 0.6776(5) 0.054(2) Uani d 1 . .
    H H4B1 0.161154 0.626339 0.629919 0.065 Uiso calc 1 . .
    C C5B1 0.2773(6) 0.5682(6) 0.7247(5) 0.060(2) Uani d 1 . .
    H H5B1 0.282756 0.523772 0.771080 0.072 Uiso calc 1 . .
    C C6B1 0.3288(6) 0.6512(6) 0.7658(6) 0.089(3) Uani d 1 . .
    H H6B1 0.401346 0.643363 0.781227 0.133 Uiso calc 1 . .
    H H6B2 0.308315 0.664662 0.818240 0.133 Uiso calc 1 . .
    H H6B3 0.309780 0.698809 0.724139 0.133 Uiso calc 1 . .
    C C7B1 0.4048(8) 0.3660(7) 0.7137(6) 0.127(4) Uani d 1 . .
    H H7B1 0.425329 0.338345 0.666205 0.191 Uiso calc 1 . .
    H H7B2 0.413196 0.325296 0.762072 0.191 Uiso calc 1 . .
    H H7B3 0.446203 0.417110 0.733497 0.191 Uiso calc 1 . .
    O O7B1 0.3057(5) 0.3903(4) 0.6845(4) 0.093(2) Uani d 1 . .
    O O2B1 0.1544(3) 0.5105(3) 0.5036(3) 0.0533(14) Uani d 1 . .
    O O3B1 0.0180(3) 0.5117(4) 0.5954(3) 0.0612(16) Uani d 1 . .
    H H3B2 -0.016989 0.503039 0.629779 0.092 Uiso calc 1 . .
    O O4B1 0.1147(4) 0.6154(4) 0.7377(4) 0.0773(17) Uani d 1 . .
    H H4B2 0.112170 0.669516 0.734996 0.116 Uiso calc 1 . .
    O O5B1 0.3246(4) 0.5372(4) 0.6627(3) 0.0715(17) Uani d 1 . .
    C C1A2 0.1581(6) 0.6656(5) -0.0379(5) 0.054(2) Uani d 1 . .
    H H1A2 0.141765 0.655735 -0.102051 0.065 Uiso calc 1 . .
    C C2A2 0.0717(5) 0.7139(5) -0.0176(5) 0.053(2) Uani d 1 . .
    H H2A3 0.011101 0.676328 -0.032092 0.064 Uiso calc 1 . .
    C C3A2 0.0991(6) 0.7355(5) 0.0768(5) 0.056(2) Uani d 1 . .
    H H3A3 0.101335 0.680392 0.109826 0.067 Uiso calc 1 . .
    C C4A2 0.2001(6) 0.7773(5) 0.1074(5) 0.056(2) Uani d 1 . .
    H H4A3 0.195294 0.836153 0.081066 0.067 Uiso calc 1 . .
    C C5A2 0.2795(6) 0.7281(5) 0.0799(5) 0.063(3) Uani d 1 . .
    H H5A2 0.292157 0.672268 0.112451 0.075 Uiso calc 1 . .
    C C6A2 0.3764(6) 0.7779(7) 0.0972(7) 0.108(4) Uani d 1 . .
    H H6A4 0.420797 0.749581 0.067584 0.162 Uiso calc 1 . .
    H H6A5 0.408552 0.779393 0.159934 0.162 Uiso calc 1 . .
    H H6A6 0.362618 0.836938 0.075304 0.162 Uiso calc 1 . .
    O O2A2 0.0514(4) 0.7907(3) -0.0689(3) 0.0613(15) Uani d 1 . .
    H H2A4 0.054395 0.779870 -0.119609 0.092 Uiso calc 1 . .
    O O3A2 0.0224(4) 0.7870(4) 0.0924(4) 0.0822(18) Uani d 1 . .
    H H3A4 0.018315 0.778083 0.143086 0.123 Uiso calc 1 . .
    O O4A2 0.2259(5) 0.7869(4) 0.1991(3) 0.099(2) Uani d 1 . .
    H H4A4 0.259062 0.743856 0.222744 0.148 Uiso calc 1 . .
    O O5A2 0.2486(4) 0.7104(3) -0.0111(3) 0.0638(16) Uani d 1 . .
    C C1B2 0.3082(5) 0.5083(5) -0.0125(5) 0.060(2) Uani d 1 . .
    H H1B2 0.335341 0.566739 -0.019539 0.072 Uiso calc 1 . .
    C C2B2 0.1929(5) 0.5118(5) -0.0371(5) 0.055(2) Uani d 1 . .
    H H2B2 0.166629 0.518370 -0.101526 0.066 Uiso calc 1 . .
    C C3B2 0.1505(5) 0.4336(5) -0.0098(4) 0.051(2) Uani d 1 . .
    H H3B3 0.163201 0.384344 -0.045701 0.061 Uiso calc 1 . .
    C C4B2 0.1956(5) 0.4125(5) 0.0827(5) 0.050(2) Uani d 1 . .
    H H4B3 0.182263 0.459998 0.120421 0.060 Uiso calc 1 . .
    C C5B2 0.3071(6) 0.4009(6) 0.0978(5) 0.070(3) Uani d 1 . .
    H H5B2 0.318640 0.354420 0.058308 0.084 Uiso calc 1 . .
    C C6B2 0.3625(7) 0.3789(7) 0.1885(5) 0.101(4) Uani d 1 . .
    H H6B4 0.433846 0.389629 0.197108 0.152 Uiso calc 1 . .
    H H6B5 0.352109 0.317818 0.199425 0.152 Uiso calc 1 . .
    H H6B6 0.338144 0.414573 0.228987 0.152 Uiso calc 1 . .
    C C7B2 0.4356(6) 0.4518(7) -0.0634(6) 0.100(3) Uani d 1 . .
    H H7B4 0.456184 0.511146 -0.070420 0.150 Uiso calc 1 . .
    H H7B5 0.449567 0.415255 -0.108681 0.150 Uiso calc 1 . .
    H H7B6 0.472685 0.430111 -0.006015 0.150 Uiso calc 1 . .
    O O7B2 0.3331(4) 0.4500(4) -0.0705(3) 0.0729(17) Uani d 1 . .
    O O2B2 0.1629(4) 0.5847(3) 0.0046(3) 0.0569(14) Uani d 1 . .
    O O3B2 0.0439(4) 0.4440(3) -0.0269(3) 0.0600(15) Uani d 1 . .
    H H3B4 0.014909 0.415542 -0.071342 0.090 Uiso calc 1 . .
    O O4B2 0.1553(4) 0.3332(3) 0.1036(3) 0.0721(17) Uani d 1 . .
    H H4B4 0.143650 0.337695 0.152231 0.108 Uiso calc 1 . .
    O O5B2 0.3466(4) 0.4799(4) 0.0755(3) 0.0722(17) Uani d 1 . .
    C C1A3 0.1619(5) 1.1095(5) 0.1451(5) 0.051(2) Uani d 1 . .
    H H1A3 0.135321 1.168477 0.126627 0.061 Uiso calc 1 . .
    C C2A3 0.0957(6) 1.0671(5) 0.1914(4) 0.052(2) Uani d 1 . .
    H H2A5 0.029195 1.056076 0.149195 0.062 Uiso calc 1 . .
    C C3A3 0.1369(5) 0.9837(5) 0.2338(5) 0.052(2) Uani d 1 . .
    H H3A5 0.135203 0.940673 0.186805 0.063 Uiso calc 1 . .
    C C4A3 0.2418(5) 0.9938(5) 0.2858(5) 0.054(2) Uani d 1 . .
    H H4A5 0.242986 1.029522 0.338150 0.065 Uiso calc 1 . .
    C C5A3 0.3051(6) 1.0385(6) 0.2349(5) 0.066(2) Uani d 1 . .
    H H5A3 0.307544 0.999564 0.185690 0.079 Uiso calc 1 . .
    C C6A3 0.4115(6) 1.0609(7) 0.2829(6) 0.106(4) Uani d 1 . .
    H H6A7 0.438733 1.100650 0.247490 0.159 Uiso calc 1 . .
    H H6A8 0.451856 1.008213 0.293832 0.159 Uiso calc 1 . .
    H H6A9 0.413012 1.088516 0.338372 0.159 Uiso calc 1 . .
    O O2A3 0.0834(4) 1.1262(3) 0.2569(3) 0.0685(16) Uani d 1 . .
    H H2A6 0.029325 1.115795 0.268637 0.103 Uiso calc 1 . .
    O O3A3 0.0777(5) 0.9516(4) 0.2858(3) 0.0782(18) Uani d 1 . .
    H H3A6 0.050509 0.905243 0.264422 0.117 Uiso calc 1 . .
    O O4A3 0.2877(5) 0.9112(4) 0.3149(4) 0.085(2) Uani d 1 . .
    H H4A6 0.286590 0.902422 0.366463 0.128 Uiso calc 1 . .
    O O5A3 0.2605(4) 1.1172(3) 0.1981(3) 0.0632(15) Uani d 1 . .
    C C1B3 0.2909(6) 1.1088(7) 0.0104(6) 0.073(3) Uani d 1 . .
    H H1B3 0.325651 1.121000 0.072772 0.088 Uiso calc 1 . .
    C C2B3 0.1787(5) 1.1089(6) -0.0019(4) 0.056(2) Uani d 1 . .
    H H2B3 0.155292 1.169631 -0.000128 0.067 Uiso calc 1 . .
    C C3B3 0.1196(6) 1.0669(5) -0.0853(4) 0.052(2) Uani d 1 . .
    H H3B5 0.120980 1.108243 -0.133006 0.062 Uiso calc 1 . .
    C C4B3 0.1680(6) 0.9869(6) -0.1041(4) 0.062(2) Uani d 1 . .
    H H4B5 0.164335 0.941940 -0.060292 0.075 Uiso calc 1 . .
    C C5B3 0.2751(6) 1.0024(7) -0.1007(5) 0.074(3) Uani d 1 . .
    H H5B3 0.278136 1.049188 -0.142897 0.089 Uiso calc 1 . .
    C C6B3 0.3292(7) 0.9238(6) -0.1216(6) 0.101(4) Uani d 1 . .
    H H6B7 0.399856 0.937750 -0.113055 0.152 Uiso calc 1 . .
    H H6B8 0.299487 0.906787 -0.182222 0.152 Uiso calc 1 . .
    H H6B9 0.323294 0.876152 -0.083050 0.152 Uiso calc 1 . .
    C C7B3 0.4102(8) 1.1990(8) -0.0228(8) 0.148(5) Uani d 1 . .
    H H7B7 0.435520 1.214803 0.038717 0.222 Uiso calc 1 . .
    H H7B8 0.419358 1.247511 -0.059113 0.222 Uiso calc 1 . .
    H H7B9 0.446993 1.148735 -0.034851 0.222 Uiso calc 1 . .
    O O7B3 0.3070(5) 1.1785(4) -0.0417(4) 0.105(2) Uani d 1 . .
    O O2B3 0.1578(3) 1.0598(3) 0.0698(3) 0.0567(15) Uani d 1 . .
    O O3B3 0.0181(4) 1.0544(4) -0.0898(3) 0.0655(16) Uani d 1 . .
    H H3B6 -0.015465 1.052127 -0.142175 0.098 Uiso calc 1 . .
    O O4B3 0.1184(4) 0.9558(4) -0.1893(3) 0.089(2) Uani d 1 . .
    H H4B6 0.057905 0.969962 -0.202061 0.133 Uiso calc 1 . .
    O O5B3 0.3258(4) 1.0321(4) -0.0136(3) 0.0769(18) Uani d 1 . .
    C C1A4 0.1636(6) 0.9094(5) 0.6101(5) 0.058(2) Uani d 1 . .
    H H1A4 0.140914 0.920053 0.663321 0.070 Uiso calc 1 . .
    C C2A4 0.0871(6) 0.8537(5) 0.5488(5) 0.052(2) Uani d 1 . .
    H H2A7 0.024405 0.888022 0.526967 0.062 Uiso calc 1 . .
    C C3A4 0.1254(7) 0.8283(5) 0.4709(5) 0.064(3) Uani d 1 . .
    H H3A7 0.127031 0.881835 0.436413 0.076 Uiso calc 1 . .
    C C4A4 0.2312(6) 0.7923(6) 0.4990(5) 0.066(2) Uani d 1 . .
    H H4A7 0.230144 0.734660 0.526807 0.079 Uiso calc 1 . .
    C C5A4 0.2970(6) 0.8528(5) 0.5643(5) 0.065(3) Uani d 1 . .
    H H5A4 0.304319 0.908045 0.534381 0.078 Uiso calc 1 . .
    C C6A4 0.4013(6) 0.8124(7) 0.6014(6) 0.101(4) Uani d 1 . .
    H H6AX 0.395287 0.759364 0.632966 0.151 Uiso calc 1 . .
    H H6AY 0.444527 0.853353 0.641254 0.151 Uiso calc 1 . .
    H H6AZ 0.430358 0.798874 0.553676 0.151 Uiso calc 1 . .
    O O2A4 0.0650(4) 0.7793(3) 0.5922(3) 0.0698(16) Uani d 1 . .
    H H2A8 0.118336 0.757990 0.623257 0.105 Uiso calc 1 . .
    O O3A4 0.0571(5) 0.7715(4) 0.4175(3) 0.0838(19) Uani d 1 . .
    H H3A8 0.058597 0.723941 0.442986 0.126 Uiso calc 1 . .
    O O4A4 0.2691(5) 0.7829(4) 0.4265(4) 0.104(2) Uani d 1 . .
    H H4A8 0.283653 0.730958 0.421495 0.157 Uiso calc 1 . .
    O O5A4 0.2571(4) 0.8711(3) 0.6351(3) 0.0576(15) Uani d 1 . .
    C C1B4 0.3105(6) 1.0699(6) 0.6460(5) 0.066(3) Uani d 1 . .
    H H1B4 0.339548 1.011305 0.662436 0.079 Uiso calc 1 . .
    C C2B4 0.1981(6) 1.0627(5) 0.6225(5) 0.052(2) Uani d 1 . .
    H H2B4 0.176932 1.054685 0.676962 0.062 Uiso calc 1 . .
    C C3B4 0.1467(6) 1.1400(5) 0.5753(5) 0.052(2) Uani d 1 . .
    H H3B7 0.159154 1.188506 0.618196 0.062 Uiso calc 1 . .
    C C4B4 0.1886(6) 1.1666(5) 0.5045(5) 0.055(2) Uani d 1 . .
    H H4B7 0.176363 1.119696 0.459838 0.066 Uiso calc 1 . .
    C C5B4 0.2989(6) 1.1816(5) 0.5376(6) 0.063(3) Uani d 1 . .
    H H5B4 0.311840 1.225543 0.585160 0.076 Uiso calc 1 . .
    C C6B4 0.3527(8) 1.2078(7) 0.4718(6) 0.104(4) Uani d 1 . .
    H H6BX 0.424430 1.197486 0.495791 0.156 Uiso calc 1 . .
    H H6BY 0.341100 1.269160 0.458211 0.156 Uiso calc 1 . .
    H H6BZ 0.327713 1.173650 0.418693 0.156 Uiso calc 1 . .
    C C7B4 0.4500(7) 1.1195(7) 0.7541(6) 0.133(5) Uani d 1 . .
    H H7BX 0.471074 1.059044 0.761509 0.199 Uiso calc 1 . .
    H H7BY 0.468386 1.148560 0.810687 0.199 Uiso calc 1 . .
    H H7BZ 0.483055 1.148171 0.714860 0.199 Uiso calc 1 . .
    O O7B4 0.3427(5) 1.1237(4) 0.7172(4) 0.091(2) Uani d 1 . .
    O O2B4 0.1664(4) 0.9902(3) 0.5675(3) 0.0579(15) Uani d 1 . .
    O O3B4 0.0422(4) 1.1278(3) 0.5471(3) 0.0642(15) Uani d 1 . .
    H H3B8 0.028754 1.088056 0.510029 0.096 Uiso calc 1 . .
    O O4B4 0.1443(4) 1.2441(3) 0.4640(4) 0.0746(17) Uani d 1 . .
    H H4B8 0.082866 1.243590 0.459889 0.112 Uiso calc 1 . .
    O O5B4 0.3421(4) 1.0997(4) 0.5733(4) 0.0736(17) Uani d 1 . .
    O O1 -0.1048(6) 0.2846(5) 0.2275(5) 0.147(3) Uani d 1 . .
    H H11 -0.0401(12) 0.279(3) 0.245(7) 0.177 Uiso d 1 . .
    H H12 -0.111(3) 0.3377(16) 0.211(5) 0.177 Uiso d 1 . .
    O O2 0.1643(6) 0.2903(4) 0.2855(4) 0.116(2) Uani d 1 . .
    H H21 0.186(5) 0.277(4) 0.3388(10) 0.139 Uiso d 1 . .
    H H22 0.190(4) 0.253(3) 0.259(2) 0.139 Uiso d 1 . .
    O O3 0.0171(6) 0.2961(5) 0.7551(4) 0.131(3) Uani d 1 . .
    H H31 -0.005(4) 0.263(3) 0.712(2) 0.157 Uiso d 1 . .
    H H32 0.076(2) 0.278(4) 0.779(3) 0.157 Uiso d 1 . .
    O O4 0.2092(8) 0.2831(10) 0.7982(8) 0.249(6) Uani d 1 . .
    H H41 0.234(3) 0.293(4) 0.7562(19) 0.299 Uiso d 1 . .
    H H42 0.246(4) 0.243(2) 0.828(2) 0.299 Uiso d 1 . .
loop_
    _atom_site_aniso_label
    _atom_site_aniso_U_11
    _atom_site_aniso_U_22
    _atom_site_aniso_U_33
    _atom_site_aniso_U_12
    _atom_site_aniso_U_13
    _atom_site_aniso_U_23
    C1A1 0.050(5) 0.059(6) 0.058(5) 0.001(5) 0.017(4) 0.009(5)
    C2A1 0.088(6) 0.061(6) 0.042(5) 0.005(5) 0.018(5) 0.000(5)
    C3A1 0.117(8) 0.030(5) 0.058(5) -0.002(5) 0.032(5) 0.000(4)
    C4A1 0.116(7) 0.034(6) 0.066(6) -0.015(5) 0.039(5) -0.004(5)
    C5A1 0.080(6) 0.063(6) 0.058(5) -0.012(5) 0.028(5) -0.011(5)
    C6A1 0.044(6) 0.142(10) 0.102(7) -0.007(6) 0.018(5) -0.018(7)
    O2A1 0.124(5) 0.068(4) 0.052(3) 0.008(4) 0.010(3) -0.020(3)
    O3A1 0.159(6) 0.063(4) 0.057(4) 0.017(4) 0.020(4) 0.026(3)
    O4A1 0.134(6) 0.072(5) 0.079(4) -0.029(4) 0.036(4) -0.011(4)
    O5A1 0.088(4) 0.039(3) 0.060(3) 0.005(3) 0.027(3) 0.004(3)
    C1B1 0.076(7) 0.080(7) 0.059(6) 0.034(6) 0.007(5) 0.020(6)
    C2B1 0.065(6) 0.047(5) 0.049(5) 0.001(4) 0.015(4) 0.001(4)
    C3B1 0.057(5) 0.060(6) 0.037(4) -0.010(5) 0.010(4) -0.005(4)
    C4B1 0.072(6) 0.052(6) 0.040(4) -0.010(5) 0.018(4) 0.000(4)
    C5B1 0.063(6) 0.070(6) 0.045(5) -0.010(5) 0.012(4) 0.003(5)
    C6B1 0.077(7) 0.063(7) 0.110(7) -0.016(5) -0.001(6) -0.022(6)
    C7B1 0.124(10) 0.112(10) 0.104(8) 0.040(8) -0.041(7) 0.002(7)
    O7B1 0.118(6) 0.069(4) 0.075(4) 0.016(4) -0.002(4) 0.013(4)
    O2B1 0.075(3) 0.055(4) 0.030(3) 0.011(3) 0.014(3) 0.003(3)
    O3B1 0.053(3) 0.080(4) 0.053(3) -0.015(3) 0.018(3) -0.002(3)
    O4B1 0.096(4) 0.071(4) 0.073(4) -0.006(4) 0.036(3) -0.021(3)
    O5B1 0.074(4) 0.084(5) 0.059(3) -0.003(3) 0.023(3) -0.004(3)
    C1A2 0.067(6) 0.050(6) 0.045(5) -0.012(5) 0.015(4) 0.009(4)
    C2A2 0.042(5) 0.050(6) 0.070(6) -0.010(4) 0.020(4) 0.009(5)
    C3A2 0.077(6) 0.054(6) 0.043(5) 0.006(5) 0.025(5) 0.004(4)
    C4A2 0.086(6) 0.037(5) 0.044(5) 0.008(5) 0.017(5) 0.003(4)
    C5A2 0.066(6) 0.056(6) 0.056(6) -0.005(5) 0.000(5) 0.010(5)
    C6A2 0.052(6) 0.117(8) 0.140(9) -0.019(6) 0.000(6) -0.003(8)
    O2A2 0.102(4) 0.042(3) 0.042(3) 0.014(3) 0.022(3) 0.018(3)
    O3A2 0.115(5) 0.067(4) 0.080(4) 0.027(4) 0.055(4) 0.011(4)
    O4A2 0.185(7) 0.047(4) 0.047(4) 0.016(4) 0.002(4) -0.008(3)
    O5A2 0.067(4) 0.056(4) 0.076(4) 0.003(3) 0.032(3) 0.006(3)
    C1B2 0.062(6) 0.057(6) 0.064(6) 0.010(5) 0.021(5) -0.012(5)
    C2B2 0.058(5) 0.059(6) 0.050(5) 0.005(5) 0.017(4) 0.001(5)
    C3B2 0.051(6) 0.055(6) 0.042(5) 0.000(4) 0.007(4) 0.002(4)
    C4B2 0.055(6) 0.048(6) 0.044(5) -0.007(4) 0.008(4) 0.004(4)
    C5B2 0.070(7) 0.065(7) 0.071(6) 0.000(5) 0.011(5) 0.004(5)
    C6B2 0.090(8) 0.126(9) 0.066(6) 0.007(7) -0.014(5) 0.020(6)
    C7B2 0.064(6) 0.123(9) 0.123(8) 0.012(6) 0.044(6) 0.005(7)
    O7B2 0.087(4) 0.072(4) 0.065(3) 0.012(3) 0.030(3) -0.003(3)
    O2B2 0.079(4) 0.043(4) 0.055(3) 0.004(3) 0.027(3) -0.008(3)
    O3B2 0.057(4) 0.055(4) 0.060(3) -0.003(3) 0.002(3) -0.010(3)
    O4B2 0.096(4) 0.055(4) 0.066(4) 0.002(3) 0.023(3) 0.008(3)
    O5B2 0.078(4) 0.073(4) 0.056(3) -0.007(3) 0.003(3) -0.011(3)
    C1A3 0.045(5) 0.067(6) 0.045(5) -0.015(4) 0.022(4) -0.014(4)
    C2A3 0.067(5) 0.052(6) 0.038(4) 0.001(5) 0.017(4) -0.013(4)
    C3A3 0.067(6) 0.044(6) 0.053(5) 0.005(4) 0.028(5) -0.004(4)
    C4A3 0.057(5) 0.051(6) 0.052(5) 0.009(5) 0.012(4) 0.003(4)
    C5A3 0.070(6) 0.053(6) 0.079(6) 0.000(5) 0.028(5) -0.014(5)
    C6A3 0.054(6) 0.161(11) 0.097(7) -0.009(7) 0.011(5) -0.005(7)
    O2A3 0.074(4) 0.062(4) 0.078(4) 0.001(3) 0.036(3) -0.005(3)
    O3A3 0.121(5) 0.059(4) 0.068(4) -0.016(4) 0.049(3) 0.008(3)
    O4A3 0.113(5) 0.073(5) 0.066(4) 0.021(4) 0.018(4) 0.001(3)
    O5A3 0.080(4) 0.049(4) 0.062(3) -0.010(3) 0.023(3) -0.002(3)
    C1B3 0.062(6) 0.094(8) 0.075(6) -0.020(6) 0.036(5) -0.009(6)
    C2B3 0.065(6) 0.064(6) 0.043(5) -0.002(5) 0.023(4) 0.014(4)
    C3B3 0.061(6) 0.060(6) 0.036(4) 0.003(5) 0.014(4) 0.002(4)
    C4B3 0.080(6) 0.068(6) 0.040(5) 0.019(5) 0.018(4) -0.008(5)
    C5B3 0.068(6) 0.110(8) 0.049(5) 0.013(6) 0.025(5) 0.009(5)
    C6B3 0.077(7) 0.119(9) 0.109(7) 0.040(6) 0.027(6) -0.031(7)
    C7B3 0.146(10) 0.129(11) 0.205(13) -0.053(8) 0.111(9) -0.018(9)
    O7B3 0.117(5) 0.099(6) 0.125(5) -0.028(4) 0.075(4) 0.015(4)
    O2B3 0.073(3) 0.057(4) 0.047(3) -0.008(3) 0.027(3) -0.005(3)
    O3B3 0.064(4) 0.083(4) 0.049(3) 0.014(3) 0.013(3) -0.002(3)
    O4B3 0.079(4) 0.112(5) 0.068(4) 0.028(4) 0.010(3) -0.032(4)
    O5B3 0.070(4) 0.107(5) 0.059(4) -0.003(4) 0.027(3) -0.011(4)
    C1A4 0.046(5) 0.064(6) 0.063(5) -0.003(5) 0.010(4) 0.002(5)
    C2A4 0.061(5) 0.039(6) 0.052(5) 0.015(4) 0.010(4) 0.006(4)
    C3A4 0.099(7) 0.048(6) 0.043(5) -0.022(5) 0.019(5) -0.003(4)
    C4A4 0.086(7) 0.052(6) 0.067(6) -0.002(5) 0.033(5) -0.003(5)
    C5A4 0.079(6) 0.053(6) 0.067(6) -0.018(5) 0.023(5) -0.004(5)
    C6A4 0.051(6) 0.133(10) 0.121(8) 0.032(6) 0.027(6) 0.018(7)
    O2A4 0.095(4) 0.045(4) 0.066(4) -0.016(3) 0.016(3) 0.020(3)
    O3A4 0.118(5) 0.056(4) 0.063(4) -0.024(4) 0.000(3) 0.002(3)
    O4A4 0.188(6) 0.072(4) 0.083(4) -0.001(5) 0.088(4) -0.012(4)
    O5A4 0.063(4) 0.058(4) 0.049(3) 0.005(3) 0.010(3) 0.002(3)
    C1B4 0.072(6) 0.061(6) 0.057(5) 0.001(5) 0.007(5) -0.012(5)
    C2B4 0.071(6) 0.032(5) 0.054(5) 0.009(5) 0.020(4) 0.005(4)
    C3B4 0.059(5) 0.062(6) 0.041(5) -0.003(5) 0.025(4) -0.013(4)
    C4B4 0.075(6) 0.036(5) 0.052(5) -0.004(5) 0.014(5) -0.004(4)
    C5B4 0.064(6) 0.032(6) 0.089(7) -0.001(5) 0.013(5) 0.004(5)
    C6B4 0.136(9) 0.085(8) 0.105(8) -0.009(7) 0.056(7) 0.021(6)
    C7B4 0.099(9) 0.121(10) 0.138(9) -0.031(8) -0.036(7) -0.034(8)
    O7B4 0.120(5) 0.069(4) 0.067(4) -0.012(4) -0.004(4) -0.016(4)
    O2B4 0.091(4) 0.033(3) 0.050(3) -0.012(3) 0.019(3) -0.002(3)
    O3B4 0.075(4) 0.049(4) 0.071(4) -0.002(3) 0.023(3) -0.012(3)
    O4B4 0.086(4) 0.049(4) 0.090(4) 0.001(3) 0.028(4) 0.009(3)
    O5B4 0.066(4) 0.074(5) 0.084(4) 0.000(3) 0.025(3) -0.017(4)
    O1 0.243(9) 0.089(6) 0.114(6) -0.010(6) 0.057(6) -0.003(5)
    O2 0.191(7) 0.070(5) 0.085(4) 0.014(5) 0.037(5) -0.014(4)
    O3 0.223(8) 0.116(6) 0.060(4) 0.022(6) 0.047(4) 0.003(4)
    O4 0.185(10) 0.263(13) 0.283(13) -0.015(10) 0.038(9) 0.057(12)
_geom_special_details
;
 All esds (except the esd in the dihedral angle between two l.s. planes)
 are estimated using the full covariance matrix.  The cell esds are taken
 into account individually in the estimation of esds in distances, angles
 and torsion angles; correlations between esds in cell parameters are only
 used when they are defined by crystal symmetry.  An approximate (isotropic)
 treatment of cell esds is used for estimating esds involving l.s. planes.
;
loop_
    _geom_bond_atom_site_label_1
    _geom_bond_atom_site_label_2
    _geom_bond_site_symmetry_2
    _geom_bond_distance
    _geom_bond_publ_flag
    C1A1 O2B1 . 1.403(8) ?
    C1A1 O5A1 . 1.420(8) ?
    C1A1 C2A1 . 1.499(10) ?
    C1A1 H1A1 . 1.0000 ?
    C2A1 O2A1 . 1.429(8) ?
    C2A1 C3A1 . 1.472(11) ?
    C2A1 H2A1 . 1.0000 ?
    C3A1 O3A1 . 1.424(9) ?
    C3A1 C4A1 . 1.521(11) ?
    C3A1 H3A1 . 1.0000 ?
    C4A1 O4A1 . 1.427(9) ?
    C4A1 C5A1 . 1.512(11) ?
    C4A1 H4A1 . 1.0000 ?
    C5A1 O5A1 . 1.435(9) ?
    C5A1 C6A1 . 1.497(10) ?
    C5A1 H5A1 . 1.0000 ?
    C6A1 H6A1 . 0.9800 ?
    C6A1 H6A2 . 0.9800 ?
    C6A1 H6A3 . 0.9800 ?
    O2A1 H2A2 . 0.8400 ?
    O3A1 H3A2 . 0.8400 ?
    O4A1 H4A2 . 0.8400 ?
    C1B1 O7B1 . 1.395(10) ?
    C1B1 O5B1 . 1.396(10) ?
    C1B1 C2B1 . 1.549(10) ?
    C1B1 H1B1 . 1.0000 ?
    C2B1 O2B1 . 1.450(8) ?
    C2B1 C3B1 . 1.498(10) ?
    C2B1 H2B1 . 1.0000 ?
    C3B1 O3B1 . 1.405(8) ?
    C3B1 C4B1 . 1.506(10) ?
    C3B1 H3B1 . 1.0000 ?
    C4B1 O4B1 . 1.439(8) ?
    C4B1 C5B1 . 1.537(10) ?
    C4B1 H4B1 . 1.0000 ?
    C5B1 O5B1 . 1.416(9) ?
    C5B1 C6B1 . 1.531(11) ?
    C5B1 H5B1 . 1.0000 ?
    C6B1 H6B1 . 0.9800 ?
    C6B1 H6B2 . 0.9800 ?
    C6B1 H6B3 . 0.9800 ?
    C7B1 O7B1 . 1.383(10) ?
    C7B1 H7B1 . 0.9800 ?
    C7B1 H7B2 . 0.9800 ?
    C7B1 H7B3 . 0.9800 ?
    O3B1 H3B2 . 0.8400 ?
    O4B1 H4B2 . 0.8400 ?
    C1A2 O5A2 . 1.400(9) ?
    C1A2 O2B2 . 1.420(8) ?
    C1A2 C2A2 . 1.526(10) ?
    C1A2 H1A2 . 1.0000 ?
    C2A2 O2A2 . 1.428(9) ?
    C2A2 C3A2 . 1.490(10) ?
    C2A2 H2A3 . 1.0000 ?
    C3A2 O3A2 . 1.409(8) ?
    C3A2 C4A2 . 1.503(10) ?
    C3A2 H3A3 . 1.0000 ?
    C4A2 O4A2 . 1.418(8) ?
    C4A2 C5A2 . 1.506(10) ?
    C4A2 H4A3 . 1.0000 ?
    C5A2 O5A2 . 1.426(9) ?
    C5A2 C6A2 . 1.514(11) ?
    C5A2 H5A2 . 1.0000 ?
    C6A2 H6A4 . 0.9800 ?
    C6A2 H6A5 . 0.9800 ?
    C6A2 H6A6 . 0.9800 ?
    O2A2 H2A4 . 0.8400 ?
    O3A2 H3A4 . 0.8400 ?
    O4A2 H4A4 . 0.8400 ?
    C1B2 O7B2 . 1.405(8) ?
    C1B2 O5B2 . 1.430(9) ?
    C1B2 C2B2 . 1.546(10) ?
    C1B2 H1B2 . 1.0000 ?
    C2B2 O2B2 . 1.431(8) ?
    C2B2 C3B2 . 1.465(10) ?
    C2B2 H2B2 . 1.0000 ?
    C3B2 O3B2 . 1.443(8) ?
    C3B2 C4B2 . 1.477(9) ?
    C3B2 H3B3 . 1.0000 ?
    C4B2 O4B2 . 1.428(8) ?
    C4B2 C5B2 . 1.517(10) ?
    C4B2 H4B3 . 1.0000 ?
    C5B2 O5B2 . 1.428(10) ?
    C5B2 C6B2 . 1.484(11) ?
    C5B2 H5B2 . 1.0000 ?
    C6B2 H6B4 . 0.9800 ?
    C6B2 H6B5 . 0.9800 ?
    C6B2 H6B6 . 0.9800 ?
    C7B2 O7B2 . 1.402(9) ?
    C7B2 H7B4 . 0.9800 ?
    C7B2 H7B5 . 0.9800 ?
    C7B2 H7B6 . 0.9800 ?
    O3B2 H3B4 . 0.8400 ?
    O4B2 H4B4 . 0.8400 ?
    C1A3 O5A3 . 1.409(8) ?
    C1A3 O2B3 . 1.417(8) ?
    C1A3 C2A3 . 1.485(10) ?
    C1A3 H1A3 . 1.0000 ?
    C2A3 O2A3 . 1.438(8) ?
    C2A3 C3A3 . 1.499(10) ?
    C2A3 H2A5 . 1.0000 ?
    C3A3 O3A3 . 1.413(9) ?
    C3A3 C4A3 . 1.478(9) ?
    C3A3 H3A5 . 1.0000 ?
    C4A3 O4A3 . 1.449(9) ?
    C4A3 C5A3 . 1.520(10) ?
    C4A3 H4A5 . 1.0000 ?
    C5A3 O5A3 . 1.421(9) ?
    C5A3 C6A3 . 1.512(10) ?
    C5A3 H5A3 . 1.0000 ?
    C6A3 H6A7 . 0.9800 ?
    C6A3 H6A8 . 0.9800 ?
    C6A3 H6A9 . 0.9800 ?
    O2A3 H2A6 . 0.8400 ?
    O3A3 H3A6 . 0.8400 ?
    O4A3 H4A6 . 0.8400 ?
    C1B3 O5B3 . 1.379(10) ?
    C1B3 O7B3 . 1.419(10) ?
    C1B3 C2B3 . 1.521(10) ?
    C1B3 H1B3 . 1.0000 ?
    C2B3 O2B3 . 1.470(8) ?
    C2B3 C3B3 . 1.509(10) ?
    C2B3 H2B3 . 1.0000 ?
    C3B3 O3B3 . 1.410(8) ?
    C3B3 C4B3 . 1.480(10) ?
    C3B3 H3B5 . 1.0000 ?
    C4B3 O4B3 . 1.432(8) ?
    C4B3 C5B3 . 1.497(10) ?
    C4B3 H4B5 . 1.0000 ?
    C5B3 O5B3 . 1.452(9) ?
    C5B3 C6B3 . 1.518(12) ?
    C5B3 H5B3 . 1.0000 ?
    C6B3 H6B7 . 0.9800 ?
    C6B3 H6B8 . 0.9800 ?
    C6B3 H6B9 . 0.9800 ?
    C7B3 O7B3 . 1.423(11) ?
    C7B3 H7B7 . 0.9800 ?
    C7B3 H7B8 . 0.9800 ?
    C7B3 H7B9 . 0.9800 ?
    O3B3 H3B6 . 0.8400 ?
    O4B3 H4B6 . 0.8400 ?
    C1A4 O5A4 . 1.388(8) ?
    C1A4 O2B4 . 1.432(9) ?
    C1A4 C2A4 . 1.505(10) ?
    C1A4 H1A4 . 1.0000 ?
    C2A4 O2A4 . 1.421(9) ?
    C2A4 C3A4 . 1.536(10) ?
    C2A4 H2A7 . 1.0000 ?
    C3A4 O3A4 . 1.401(9) ?
    C3A4 C4A4 . 1.524(11) ?
    C3A4 H3A7 . 1.0000 ?
    C4A4 O4A4 . 1.407(9) ?
    C4A4 C5A4 . 1.511(11) ?
    C4A4 H4A7 . 1.0000 ?
    C5A4 O5A4 . 1.421(9) ?
    C5A4 C6A4 . 1.543(11) ?
    C5A4 H5A4 . 1.0000 ?
    C6A4 H6AX . 0.9800 ?
    C6A4 H6AY . 0.9800 ?
    C6A4 H6AZ . 0.9800 ?
    O2A4 H2A8 . 0.8400 ?
    O3A4 H3A8 . 0.8400 ?
    O4A4 H4A8 . 0.8400 ?
    C1B4 O7B4 . 1.383(9) ?
    C1B4 O5B4 . 1.427(9) ?
    C1B4 C2B4 . 1.512(10) ?
    C1B4 H1B4 . 1.0000 ?
    C2B4 O2B4 . 1.421(8) ?
    C2B4 C3B4 . 1.491(10) ?
    C2B4 H2B4 . 1.0000 ?
    C3B4 O3B4 . 1.415(8) ?
    C3B4 C4B4 . 1.467(10) ?
    C3B4 H3B7 . 1.0000 ?
    C4B4 O4B4 . 1.423(8) ?
    C4B4 C5B4 . 1.501(10) ?
    C4B4 H4B7 . 1.0000 ?
    C5B4 O5B4 . 1.452(9) ?
    C5B4 C6B4 . 1.505(12) ?
    C5B4 H5B4 . 1.0000 ?
    C6B4 H6BX . 0.9800 ?
    C6B4 H6BY . 0.9800 ?
    C6B4 H6BZ . 0.9800 ?
    C7B4 O7B4 . 1.451(10) ?
    C7B4 H7BX . 0.9800 ?
    C7B4 H7BY . 0.9800 ?
    C7B4 H7BZ . 0.9800 ?
    O3B4 H3B8 . 0.8400 ?
    O4B4 H4B8 . 0.8400 ?
    O1 H11 . 0.873(14) ?
    O1 H12 . 0.860(14) ?
    O2 H21 . 0.850(14) ?
    O2 H22 . 0.849(14) ?
    O3 H31 . 0.849(14) ?
    O3 H32 . 0.847(14) ?
    O4 H41 . 0.850(14) ?
    O4 H42 . 0.854(14) ?
loop_
    _geom_angle_atom_site_label_1
    _geom_angle_atom_site_label_2
    _geom_angle_atom_site_label_3
    _geom_angle_site_symmetry_1
    _geom_angle_site_symmetry_3
    _geom_angle
    _geom_angle_publ_flag
    O2B1 C1A1 O5A1 . . 112.4(6) ?
    O2B1 C1A1 C2A1 . . 109.3(6) ?
    O5A1 C1A1 C2A1 . . 112.1(6) ?
    O2B1 C1A1 H1A1 . . 107.6 ?
    O5A1 C1A1 H1A1 . . 107.6 ?
    C2A1 C1A1 H1A1 . . 107.6 ?
    O2A1 C2A1 C3A1 . . 108.8(6) ?
    O2A1 C2A1 C1A1 . . 109.9(7) ?
    C3A1 C2A1 C1A1 . . 110.8(7) ?
    O2A1 C2A1 H2A1 . . 109.1 ?
    C3A1 C2A1 H2A1 . . 109.1 ?
    C1A1 C2A1 H2A1 . . 109.1 ?
    O3A1 C3A1 C2A1 . . 109.9(7) ?
    O3A1 C3A1 C4A1 . . 110.2(7) ?
    C2A1 C3A1 C4A1 . . 112.5(7) ?
    O3A1 C3A1 H3A1 . . 108.0 ?
    C2A1 C3A1 H3A1 . . 108.0 ?
    C4A1 C3A1 H3A1 . . 108.0 ?
    O4A1 C4A1 C5A1 . . 111.0(7) ?
    O4A1 C4A1 C3A1 . . 110.3(7) ?
    C5A1 C4A1 C3A1 . . 109.0(7) ?
    O4A1 C4A1 H4A1 . . 108.8 ?
    C5A1 C4A1 H4A1 . . 108.8 ?
    C3A1 C4A1 H4A1 . . 108.8 ?
    O5A1 C5A1 C6A1 . . 107.0(7) ?
    O5A1 C5A1 C4A1 . . 109.5(6) ?
    C6A1 C5A1 C4A1 . . 113.8(7) ?
    O5A1 C5A1 H5A1 . . 108.8 ?
    C6A1 C5A1 H5A1 . . 108.8 ?
    C4A1 C5A1 H5A1 . . 108.8 ?
    C5A1 C6A1 H6A1 . . 109.5 ?
    C5A1 C6A1 H6A2 . . 109.5 ?
    H6A1 C6A1 H6A2 . . 109.5 ?
    C5A1 C6A1 H6A3 . . 109.5 ?
    H6A1 C6A1 H6A3 . . 109.5 ?
    H6A2 C6A1 H6A3 . . 109.5 ?
    C2A1 O2A1 H2A2 . . 109.5 ?
    C3A1 O3A1 H3A2 . . 109.5 ?
    C4A1 O4A1 H4A2 . . 109.5 ?
    C1A1 O5A1 C5A1 . . 112.7(6) ?
    O7B1 C1B1 O5B1 . . 113.1(7) ?
    O7B1 C1B1 C2B1 . . 105.2(7) ?
    O5B1 C1B1 C2B1 . . 112.5(7) ?
    O7B1 C1B1 H1B1 . . 108.6 ?
    O5B1 C1B1 H1B1 . . 108.6 ?
    C2B1 C1B1 H1B1 . . 108.6 ?
    O2B1 C2B1 C3B1 . . 106.4(6) ?
    O2B1 C2B1 C1B1 . . 108.8(6) ?
    C3B1 C2B1 C1B1 . . 112.2(6) ?
    O2B1 C2B1 H2B1 . . 109.8 ?
    C3B1 C2B1 H2B1 . . 109.8 ?
    C1B1 C2B1 H2B1 . . 109.8 ?
    O3B1 C3B1 C2B1 . . 111.6(6) ?
    O3B1 C3B1 C4B1 . . 110.9(6) ?
    C2B1 C3B1 C4B1 . . 111.6(6) ?
    O3B1 C3B1 H3B1 . . 107.5 ?
    C2B1 C3B1 H3B1 . . 107.5 ?
    C4B1 C3B1 H3B1 . . 107.5 ?
    O4B1 C4B1 C3B1 . . 108.8(6) ?
    O4B1 C4B1 C5B1 . . 110.3(6) ?
    C3B1 C4B1 C5B1 . . 109.7(7) ?
    O4B1 C4B1 H4B1 . . 109.4 ?
    C3B1 C4B1 H4B1 . . 109.4 ?
    C5B1 C4B1 H4B1 . . 109.4 ?
    O5B1 C5B1 C6B1 . . 109.4(7) ?
    O5B1 C5B1 C4B1 . . 107.9(6) ?
    C6B1 C5B1 C4B1 . . 111.8(7) ?
    O5B1 C5B1 H5B1 . . 109.3 ?
    C6B1 C5B1 H5B1 . . 109.3 ?
    C4B1 C5B1 H5B1 . . 109.3 ?
    C5B1 C6B1 H6B1 . . 109.5 ?
    C5B1 C6B1 H6B2 . . 109.5 ?
    H6B1 C6B1 H6B2 . . 109.5 ?
    C5B1 C6B1 H6B3 . . 109.5 ?
    H6B1 C6B1 H6B3 . . 109.5 ?
    H6B2 C6B1 H6B3 . . 109.5 ?
    O7B1 C7B1 H7B1 . . 109.5 ?
    O7B1 C7B1 H7B2 . . 109.5 ?
    H7B1 C7B1 H7B2 . . 109.5 ?
    O7B1 C7B1 H7B3 . . 109.5 ?
    H7B1 C7B1 H7B3 . . 109.5 ?
    H7B2 C7B1 H7B3 . . 109.5 ?
    C7B1 O7B1 C1B1 . . 113.4(8) ?
    C1A1 O2B1 C2B1 . . 113.9(6) ?
    C3B1 O3B1 H3B2 . . 109.5 ?
    C4B1 O4B1 H4B2 . . 109.5 ?
    C1B1 O5B1 C5B1 . . 115.2(7) ?
    O5A2 C1A2 O2B2 . . 111.8(6) ?
    O5A2 C1A2 C2A2 . . 112.8(6) ?
    O2B2 C1A2 C2A2 . . 105.6(6) ?
    O5A2 C1A2 H1A2 . . 108.8 ?
    O2B2 C1A2 H1A2 . . 108.8 ?
    C2A2 C1A2 H1A2 . . 108.8 ?
    O2A2 C2A2 C3A2 . . 110.5(6) ?
    O2A2 C2A2 C1A2 . . 109.3(6) ?
    C3A2 C2A2 C1A2 . . 109.1(6) ?
    O2A2 C2A2 H2A3 . . 109.3 ?
    C3A2 C2A2 H2A3 . . 109.3 ?
    C1A2 C2A2 H2A3 . . 109.3 ?
    O3A2 C3A2 C2A2 . . 108.0(6) ?
    O3A2 C3A2 C4A2 . . 112.7(7) ?
    C2A2 C3A2 C4A2 . . 112.5(7) ?
    O3A2 C3A2 H3A3 . . 107.8 ?
    C2A2 C3A2 H3A3 . . 107.8 ?
    C4A2 C3A2 H3A3 . . 107.8 ?
    O4A2 C4A2 C3A2 . . 109.4(7) ?
    O4A2 C4A2 C5A2 . . 110.9(6) ?
    C3A2 C4A2 C5A2 . . 112.6(7) ?
    O4A2 C4A2 H4A3 . . 107.9 ?
    C3A2 C4A2 H4A3 . . 107.9 ?
    C5A2 C4A2 H4A3 . . 107.9 ?
    O5A2 C5A2 C4A2 . . 110.8(6) ?
    O5A2 C5A2 C6A2 . . 106.8(7) ?
    C4A2 C5A2 C6A2 . . 112.3(8) ?
    O5A2 C5A2 H5A2 . . 109.0 ?
    C4A2 C5A2 H5A2 . . 109.0 ?
    C6A2 C5A2 H5A2 . . 109.0 ?
    C5A2 C6A2 H6A4 . . 109.5 ?
    C5A2 C6A2 H6A5 . . 109.5 ?
    H6A4 C6A2 H6A5 . . 109.5 ?
    C5A2 C6A2 H6A6 . . 109.5 ?
    H6A4 C6A2 H6A6 . . 109.5 ?
    H6A5 C6A2 H6A6 . . 109.5 ?
    C2A2 O2A2 H2A4 . . 109.5 ?
    C3A2 O3A2 H3A4 . . 109.5 ?
    C4A2 O4A2 H4A4 . . 109.5 ?
    C1A2 O5A2 C5A2 . . 113.7(6) ?
    O7B2 C1B2 O5B2 . . 111.0(6) ?
    O7B2 C1B2 C2B2 . . 106.4(6) ?
    O5B2 C1B2 C2B2 . . 110.1(6) ?
    O7B2 C1B2 H1B2 . . 109.8 ?
    O5B2 C1B2 H1B2 . . 109.8 ?
    C2B2 C1B2 H1B2 . . 109.8 ?
    O2B2 C2B2 C3B2 . . 108.7(6) ?
    O2B2 C2B2 C1B2 . . 109.0(6) ?
    C3B2 C2B2 C1B2 . . 111.8(7) ?
    O2B2 C2B2 H2B2 . . 109.1 ?
    C3B2 C2B2 H2B2 . . 109.1 ?
    C1B2 C2B2 H2B2 . . 109.1 ?
    O3B2 C3B2 C2B2 . . 109.3(6) ?
    O3B2 C3B2 C4B2 . . 110.3(6) ?
    C2B2 C3B2 C4B2 . . 112.7(6) ?
    O3B2 C3B2 H3B3 . . 108.2 ?
    C2B2 C3B2 H3B3 . . 108.2 ?
    C4B2 C3B2 H3B3 . . 108.2 ?
    O4B2 C4B2 C3B2 . . 109.8(6) ?
    O4B2 C4B2 C5B2 . . 108.2(7) ?
    C3B2 C4B2 C5B2 . . 108.7(7) ?
    O4B2 C4B2 H4B3 . . 110.0 ?
    C3B2 C4B2 H4B3 . . 110.0 ?
    C5B2 C4B2 H4B3 . . 110.0 ?
    O5B2 C5B2 C6B2 . . 108.0(7) ?
    O5B2 C5B2 C4B2 . . 107.8(7) ?
    C6B2 C5B2 C4B2 . . 114.7(8) ?
    O5B2 C5B2 H5B2 . . 108.7 ?
    C6B2 C5B2 H5B2 . . 108.7 ?
    C4B2 C5B2 H5B2 . . 108.7 ?
    C5B2 C6B2 H6B4 . . 109.5 ?
    C5B2 C6B2 H6B5 . . 109.5 ?
    H6B4 C6B2 H6B5 . . 109.5 ?
    C5B2 C6B2 H6B6 . . 109.5 ?
    H6B4 C6B2 H6B6 . . 109.5 ?
    H6B5 C6B2 H6B6 . . 109.5 ?
    O7B2 C7B2 H7B4 . . 109.5 ?
    O7B2 C7B2 H7B5 . . 109.5 ?
    H7B4 C7B2 H7B5 . . 109.5 ?
    O7B2 C7B2 H7B6 . . 109.5 ?
    H7B4 C7B2 H7B6 . . 109.5 ?
    H7B5 C7B2 H7B6 . . 109.5 ?
    C7B2 O7B2 C1B2 . . 111.4(7) ?
    C1A2 O2B2 C2B2 . . 117.2(6) ?
    C3B2 O3B2 H3B4 . . 109.5 ?
    C4B2 O4B2 H4B4 . . 109.5 ?
    C5B2 O5B2 C1B2 . . 116.3(6) ?
    O5A3 C1A3 O2B3 . . 111.3(6) ?
    O5A3 C1A3 C2A3 . . 112.0(6) ?
    O2B3 C1A3 C2A3 . . 107.3(6) ?
    O5A3 C1A3 H1A3 . . 108.7 ?
    O2B3 C1A3 H1A3 . . 108.7 ?
    C2A3 C1A3 H1A3 . . 108.7 ?
    O2A3 C2A3 C1A3 . . 107.2(6) ?
    O2A3 C2A3 C3A3 . . 109.1(6) ?
    C1A3 C2A3 C3A3 . . 113.2(7) ?
    O2A3 C2A3 H2A5 . . 109.1 ?
    C1A3 C2A3 H2A5 . . 109.1 ?
    C3A3 C2A3 H2A5 . . 109.1 ?
    O3A3 C3A3 C4A3 . . 110.6(6) ?
    O3A3 C3A3 C2A3 . . 110.9(6) ?
    C4A3 C3A3 C2A3 . . 111.2(7) ?
    O3A3 C3A3 H3A5 . . 108.0 ?
    C4A3 C3A3 H3A5 . . 108.0 ?
    C2A3 C3A3 H3A5 . . 108.0 ?
    O4A3 C4A3 C3A3 . . 111.6(7) ?
    O4A3 C4A3 C5A3 . . 107.7(6) ?
    C3A3 C4A3 C5A3 . . 112.1(6) ?
    O4A3 C4A3 H4A5 . . 108.4 ?
    C3A3 C4A3 H4A5 . . 108.4 ?
    C5A3 C4A3 H4A5 . . 108.4 ?
    O5A3 C5A3 C6A3 . . 105.6(7) ?
    O5A3 C5A3 C4A3 . . 111.2(6) ?
    C6A3 C5A3 C4A3 . . 117.8(7) ?
    O5A3 C5A3 H5A3 . . 107.3 ?
    C6A3 C5A3 H5A3 . . 107.3 ?
    C4A3 C5A3 H5A3 . . 107.3 ?
    C5A3 C6A3 H6A7 . . 109.5 ?
    C5A3 C6A3 H6A8 . . 109.5 ?
    H6A7 C6A3 H6A8 . . 109.5 ?
    C5A3 C6A3 H6A9 . . 109.5 ?
    H6A7 C6A3 H6A9 . . 109.5 ?
    H6A8 C6A3 H6A9 . . 109.5 ?
    C2A3 O2A3 H2A6 . . 109.5 ?
    C3A3 O3A3 H3A6 . . 109.5 ?
    C4A3 O4A3 H4A6 . . 109.5 ?
    C1A3 O5A3 C5A3 . . 114.8(6) ?
    O5B3 C1B3 O7B3 . . 111.6(7) ?
    O5B3 C1B3 C2B3 . . 113.2(7) ?
    O7B3 C1B3 C2B3 . . 104.2(7) ?
    O5B3 C1B3 H1B3 . . 109.2 ?
    O7B3 C1B3 H1B3 . . 109.2 ?
    C2B3 C1B3 H1B3 . . 109.2 ?
    O2B3 C2B3 C3B3 . . 106.8(6) ?
    O2B3 C2B3 C1B3 . . 108.4(6) ?
    C3B3 C2B3 C1B3 . . 114.0(7) ?
    O2B3 C2B3 H2B3 . . 109.2 ?
    C3B3 C2B3 H2B3 . . 109.2 ?
    C1B3 C2B3 H2B3 . . 109.2 ?
    O3B3 C3B3 C4B3 . . 112.4(7) ?
    O3B3 C3B3 C2B3 . . 113.6(6) ?
    C4B3 C3B3 C2B3 . . 111.8(6) ?
    O3B3 C3B3 H3B5 . . 106.1 ?
    C4B3 C3B3 H3B5 . . 106.1 ?
    C2B3 C3B3 H3B5 . . 106.1 ?
    O4B3 C4B3 C3B3 . . 110.3(6) ?
    O4B3 C4B3 C5B3 . . 107.8(6) ?
    C3B3 C4B3 C5B3 . . 111.3(7) ?
    O4B3 C4B3 H4B5 . . 109.1 ?
    C3B3 C4B3 H4B5 . . 109.1 ?
    C5B3 C4B3 H4B5 . . 109.1 ?
    O5B3 C5B3 C4B3 . . 107.7(6) ?
    O5B3 C5B3 C6B3 . . 109.0(7) ?
    C4B3 C5B3 C6B3 . . 114.5(8) ?
    O5B3 C5B3 H5B3 . . 108.5 ?
    C4B3 C5B3 H5B3 . . 108.5 ?
    C6B3 C5B3 H5B3 . . 108.5 ?
    C5B3 C6B3 H6B7 . . 109.5 ?
    C5B3 C6B3 H6B8 . . 109.5 ?
    H6B7 C6B3 H6B8 . . 109.5 ?
    C5B3 C6B3 H6B9 . . 109.5 ?
    H6B7 C6B3 H6B9 . . 109.5 ?
    H6B8 C6B3 H6B9 . . 109.5 ?
    O7B3 C7B3 H7B7 . . 109.5 ?
    O7B3 C7B3 H7B8 . . 109.5 ?
    H7B7 C7B3 H7B8 . . 109.5 ?
    O7B3 C7B3 H7B9 . . 109.5 ?
    H7B7 C7B3 H7B9 . . 109.5 ?
    H7B8 C7B3 H7B9 . . 109.5 ?
    C1B3 O7B3 C7B3 . . 111.1(8) ?
    C1A3 O2B3 C2B3 . . 114.2(6) ?
    C3B3 O3B3 H3B6 . . 109.5 ?
    C4B3 O4B3 H4B6 . . 109.5 ?
    C1B3 O5B3 C5B3 . . 115.1(7) ?
    O5A4 C1A4 O2B4 . . 111.5(6) ?
    O5A4 C1A4 C2A4 . . 112.6(7) ?
    O2B4 C1A4 C2A4 . . 107.4(6) ?
    O5A4 C1A4 H1A4 . . 108.4 ?
    O2B4 C1A4 H1A4 . . 108.4 ?
    C2A4 C1A4 H1A4 . . 108.4 ?
    O2A4 C2A4 C1A4 . . 110.9(6) ?
    O2A4 C2A4 C3A4 . . 111.0(6) ?
    C1A4 C2A4 C3A4 . . 109.4(7) ?
    O2A4 C2A4 H2A7 . . 108.5 ?
    C1A4 C2A4 H2A7 . . 108.5 ?
    C3A4 C2A4 H2A7 . . 108.5 ?
    O3A4 C3A4 C4A4 . . 113.0(7) ?
    O3A4 C3A4 C2A4 . . 109.0(7) ?
    C4A4 C3A4 C2A4 . . 112.2(6) ?
    O3A4 C3A4 H3A7 . . 107.5 ?
    C4A4 C3A4 H3A7 . . 107.5 ?
    C2A4 C3A4 H3A7 . . 107.5 ?
    O4A4 C4A4 C5A4 . . 109.8(7) ?
    O4A4 C4A4 C3A4 . . 110.2(7) ?
    C5A4 C4A4 C3A4 . . 109.4(7) ?
    O4A4 C4A4 H4A7 . . 109.1 ?
    C5A4 C4A4 H4A7 . . 109.1 ?
    C3A4 C4A4 H4A7 . . 109.1 ?
    O5A4 C5A4 C4A4 . . 112.2(7) ?
    O5A4 C5A4 C6A4 . . 107.9(7) ?
    C4A4 C5A4 C6A4 . . 110.1(8) ?
    O5A4 C5A4 H5A4 . . 108.9 ?
    C4A4 C5A4 H5A4 . . 108.9 ?
    C6A4 C5A4 H5A4 . . 108.9 ?
    C5A4 C6A4 H6AX . . 109.5 ?
    C5A4 C6A4 H6AY . . 109.5 ?
    H6AX C6A4 H6AY . . 109.5 ?
    C5A4 C6A4 H6AZ . . 109.5 ?
    H6AX C6A4 H6AZ . . 109.5 ?
    H6AY C6A4 H6AZ . . 109.5 ?
    C2A4 O2A4 H2A8 . . 109.5 ?
    C3A4 O3A4 H3A8 . . 109.5 ?
    C4A4 O4A4 H4A8 . . 109.5 ?
    C1A4 O5A4 C5A4 . . 113.4(6) ?
    O7B4 C1B4 O5B4 . . 111.9(7) ?
    O7B4 C1B4 C2B4 . . 109.2(7) ?
    O5B4 C1B4 C2B4 . . 110.6(6) ?
    O7B4 C1B4 H1B4 . . 108.4 ?
    O5B4 C1B4 H1B4 . . 108.4 ?
    C2B4 C1B4 H1B4 . . 108.4 ?
    O2B4 C2B4 C3B4 . . 107.3(6) ?
    O2B4 C2B4 C1B4 . . 109.7(6) ?
    C3B4 C2B4 C1B4 . . 112.7(7) ?
    O2B4 C2B4 H2B4 . . 109.0 ?
    C3B4 C2B4 H2B4 . . 109.0 ?
    C1B4 C2B4 H2B4 . . 109.0 ?
    O3B4 C3B4 C4B4 . . 112.6(6) ?
    O3B4 C3B4 C2B4 . . 111.3(7) ?
    C4B4 C3B4 C2B4 . . 112.3(7) ?
    O3B4 C3B4 H3B7 . . 106.7 ?
    C4B4 C3B4 H3B7 . . 106.7 ?
    C2B4 C3B4 H3B7 . . 106.7 ?
    O4B4 C4B4 C3B4 . . 111.9(7) ?
    O4B4 C4B4 C5B4 . . 107.7(6) ?
    C3B4 C4B4 C5B4 . . 110.9(7) ?
    O4B4 C4B4 H4B7 . . 108.8 ?
    C3B4 C4B4 H4B7 . . 108.8 ?
    C5B4 C4B4 H4B7 . . 108.8 ?
    O5B4 C5B4 C4B4 . . 106.1(6) ?
    O5B4 C5B4 C6B4 . . 106.2(7) ?
    C4B4 C5B4 C6B4 . . 117.0(8) ?
    O5B4 C5B4 H5B4 . . 109.1 ?
    C4B4 C5B4 H5B4 . . 109.1 ?
    C6B4 C5B4 H5B4 . . 109.1 ?
    C5B4 C6B4 H6BX . . 109.5 ?
    C5B4 C6B4 H6BY . . 109.5 ?
    H6BX C6B4 H6BY . . 109.5 ?
    C5B4 C6B4 H6BZ . . 109.5 ?
    H6BX C6B4 H6BZ . . 109.5 ?
    H6BY C6B4 H6BZ . . 109.5 ?
    O7B4 C7B4 H7BX . . 109.5 ?
    O7B4 C7B4 H7BY . . 109.5 ?
    H7BX C7B4 H7BY . . 109.5 ?
    O7B4 C7B4 H7BZ . . 109.5 ?
    H7BX C7B4 H7BZ . . 109.5 ?
    H7BY C7B4 H7BZ . . 109.5 ?
    C1B4 O7B4 C7B4 . . 111.8(7) ?
    C2B4 O2B4 C1A4 . . 116.2(5) ?
    C3B4 O3B4 H3B8 . . 109.5 ?
    C4B4 O4B4 H4B8 . . 109.5 ?
    C1B4 O5B4 C5B4 . . 114.6(6) ?
    H11 O1 H12 . . 102(2) ?
    H21 O2 H22 . . 104(2) ?
    H31 O3 H32 . . 105(2) ?
    H41 O4 H42 . . 105(2) ?
loop_
    _geom_torsion_atom_site_label_1
    _geom_torsion_atom_site_label_2
    _geom_torsion_atom_site_label_3
    _geom_torsion_atom_site_label_4
    _geom_torsion_site_symmetry_1
    _geom_torsion_site_symmetry_2
    _geom_torsion_site_symmetry_3
    _geom_torsion_site_symmetry_4
    _geom_torsion
    _geom_torsion_publ_flag
    O2B1 C1A1 C2A1 O2A1 . . . . -166.8(6) ?
    O5A1 C1A1 C2A1 O2A1 . . . . 67.9(9) ?
    O2B1 C1A1 C2A1 C3A1 . . . . 72.8(8) ?
    O5A1 C1A1 C2A1 C3A1 . . . . -52.4(9) ?
    O2A1 C2A1 C3A1 O3A1 . . . . 52.9(9) ?
    C1A1 C2A1 C3A1 O3A1 . . . . 173.9(7) ?
    O2A1 C2A1 C3A1 C4A1 . . . . -70.3(8) ?
    C1A1 C2A1 C3A1 C4A1 . . . . 50.7(9) ?
    O3A1 C3A1 C4A1 O4A1 . . . . 61.3(8) ?
    C2A1 C3A1 C4A1 O4A1 . . . . -175.6(6) ?
    O3A1 C3A1 C4A1 C5A1 . . . . -176.5(7) ?
    C2A1 C3A1 C4A1 C5A1 . . . . -53.4(9) ?
    O4A1 C4A1 C5A1 O5A1 . . . . 178.6(6) ?
    C3A1 C4A1 C5A1 O5A1 . . . . 56.8(8) ?
    O4A1 C4A1 C5A1 C6A1 . . . . -61.7(10) ?
    C3A1 C4A1 C5A1 C6A1 . . . . 176.5(7) ?
    O2B1 C1A1 O5A1 C5A1 . . . . -64.7(7) ?
    C2A1 C1A1 O5A1 C5A1 . . . . 58.8(8) ?
    C6A1 C5A1 O5A1 C1A1 . . . . 175.0(6) ?
    C4A1 C5A1 O5A1 C1A1 . . . . -61.2(8) ?
    O7B1 C1B1 C2B1 O2B1 . . . . -164.4(6) ?
    O5B1 C1B1 C2B1 O2B1 . . . . 72.1(8) ?
    O7B1 C1B1 C2B1 C3B1 . . . . 78.2(8) ?
    O5B1 C1B1 C2B1 C3B1 . . . . -45.4(9) ?
    O2B1 C2B1 C3B1 O3B1 . . . . 52.2(8) ?
    C1B1 C2B1 C3B1 O3B1 . . . . 171.1(6) ?
    O2B1 C2B1 C3B1 C4B1 . . . . -72.5(7) ?
    C1B1 C2B1 C3B1 C4B1 . . . . 46.3(8) ?
    O3B1 C3B1 C4B1 O4B1 . . . . 59.8(7) ?
    C2B1 C3B1 C4B1 O4B1 . . . . -175.1(6) ?
    O3B1 C3B1 C4B1 C5B1 . . . . -179.5(6) ?
    C2B1 C3B1 C4B1 C5B1 . . . . -54.4(8) ?
    O4B1 C4B1 C5B1 O5B1 . . . . -179.8(6) ?
    C3B1 C4B1 C5B1 O5B1 . . . . 60.4(8) ?
    O4B1 C4B1 C5B1 C6B1 . . . . -59.4(9) ?
    C3B1 C4B1 C5B1 C6B1 . . . . -179.2(7) ?
    O5B1 C1B1 O7B1 C7B1 . . . . -71.8(9) ?
    C2B1 C1B1 O7B1 C7B1 . . . . 165.1(7) ?
    O5A1 C1A1 O2B1 C2B1 . . . . -78.6(8) ?
    C2A1 C1A1 O2B1 C2B1 . . . . 156.3(6) ?
    C3B1 C2B1 O2B1 C1A1 . . . . -151.5(6) ?
    C1B1 C2B1 O2B1 C1A1 . . . . 87.4(7) ?
    O7B1 C1B1 O5B1 C5B1 . . . . -63.7(9) ?
    C2B1 C1B1 O5B1 C5B1 . . . . 55.4(8) ?
    C6B1 C5B1 O5B1 C1B1 . . . . 175.6(6) ?
    C4B1 C5B1 O5B1 C1B1 . . . . -62.6(8) ?
    O5A2 C1A2 C2A2 O2A2 . . . . 66.6(8) ?
    O2B2 C1A2 C2A2 O2A2 . . . . -171.0(6) ?
    O5A2 C1A2 C2A2 C3A2 . . . . -54.3(8) ?
    O2B2 C1A2 C2A2 C3A2 . . . . 68.1(8) ?
    O2A2 C2A2 C3A2 O3A2 . . . . 54.3(8) ?
    C1A2 C2A2 C3A2 O3A2 . . . . 174.5(6) ?
    O2A2 C2A2 C3A2 C4A2 . . . . -70.7(8) ?
    C1A2 C2A2 C3A2 C4A2 . . . . 49.5(9) ?
    O3A2 C3A2 C4A2 O4A2 . . . . 64.1(8) ?
    C2A2 C3A2 C4A2 O4A2 . . . . -173.4(7) ?
    O3A2 C3A2 C4A2 C5A2 . . . . -172.1(6) ?
    C2A2 C3A2 C4A2 C5A2 . . . . -49.6(9) ?
    O4A2 C4A2 C5A2 O5A2 . . . . 173.8(6) ?
    C3A2 C4A2 C5A2 O5A2 . . . . 50.8(9) ?
    O4A2 C4A2 C5A2 C6A2 . . . . -66.9(9) ?
    C3A2 C4A2 C5A2 C6A2 . . . . 170.1(7) ?
    O2B2 C1A2 O5A2 C5A2 . . . . -59.7(8) ?
    C2A2 C1A2 O5A2 C5A2 . . . . 59.2(8) ?
    C4A2 C5A2 O5A2 C1A2 . . . . -56.3(8) ?
    C6A2 C5A2 O5A2 C1A2 . . . . -178.9(7) ?
    O7B2 C1B2 C2B2 O2B2 . . . . -165.9(6) ?
    O5B2 C1B2 C2B2 O2B2 . . . . 73.8(8) ?
    O7B2 C1B2 C2B2 C3B2 . . . . 73.9(8) ?
    O5B2 C1B2 C2B2 C3B2 . . . . -46.4(9) ?
    O2B2 C2B2 C3B2 O3B2 . . . . 54.2(7) ?
    C1B2 C2B2 C3B2 O3B2 . . . . 174.5(6) ?
    O2B2 C2B2 C3B2 C4B2 . . . . -68.8(8) ?
    C1B2 C2B2 C3B2 C4B2 . . . . 51.6(9) ?
    O3B2 C3B2 C4B2 O4B2 . . . . 61.0(8) ?
    C2B2 C3B2 C4B2 O4B2 . . . . -176.5(6) ?
    O3B2 C3B2 C4B2 C5B2 . . . . 179.2(6) ?
    C2B2 C3B2 C4B2 C5B2 . . . . -58.4(9) ?
    O4B2 C4B2 C5B2 O5B2 . . . . 179.1(6) ?
    C3B2 C4B2 C5B2 O5B2 . . . . 59.9(8) ?
    O4B2 C4B2 C5B2 C6B2 . . . . -60.5(10) ?
    C3B2 C4B2 C5B2 C6B2 . . . . -179.7(8) ?
    O5B2 C1B2 O7B2 C7B2 . . . . -69.7(8) ?
    C2B2 C1B2 O7B2 C7B2 . . . . 170.6(7) ?
    O5A2 C1A2 O2B2 C2B2 . . . . -90.7(7) ?
    C2A2 C1A2 O2B2 C2B2 . . . . 146.2(6) ?
    C3B2 C2B2 O2B2 C1A2 . . . . -153.8(6) ?
    C1B2 C2B2 O2B2 C1A2 . . . . 84.1(7) ?
    C6B2 C5B2 O5B2 C1B2 . . . . 174.9(7) ?
    C4B2 C5B2 O5B2 C1B2 . . . . -60.5(9) ?
    O7B2 C1B2 O5B2 C5B2 . . . . -64.2(8) ?
    C2B2 C1B2 O5B2 C5B2 . . . . 53.3(9) ?
    O5A3 C1A3 C2A3 O2A3 . . . . 69.4(7) ?
    O2B3 C1A3 C2A3 O2A3 . . . . -168.2(5) ?
    O5A3 C1A3 C2A3 C3A3 . . . . -51.0(8) ?
    O2B3 C1A3 C2A3 C3A3 . . . . 71.4(7) ?
    O2A3 C2A3 C3A3 O3A3 . . . . 53.3(8) ?
    C1A3 C2A3 C3A3 O3A3 . . . . 172.6(6) ?
    O2A3 C2A3 C3A3 C4A3 . . . . -70.2(8) ?
    C1A3 C2A3 C3A3 C4A3 . . . . 49.1(8) ?
    O3A3 C3A3 C4A3 O4A3 . . . . 66.1(8) ?
    C2A3 C3A3 C4A3 O4A3 . . . . -170.2(6) ?
    O3A3 C3A3 C4A3 C5A3 . . . . -173.0(6) ?
    C2A3 C3A3 C4A3 C5A3 . . . . -49.3(9) ?
    O4A3 C4A3 C5A3 O5A3 . . . . 175.3(6) ?
    C3A3 C4A3 C5A3 O5A3 . . . . 52.1(9) ?
    O4A3 C4A3 C5A3 C6A3 . . . . -62.7(9) ?
    C3A3 C4A3 C5A3 C6A3 . . . . 174.1(8) ?
    O2B3 C1A3 O5A3 C5A3 . . . . -65.1(8) ?
    C2A3 C1A3 O5A3 C5A3 . . . . 55.0(8) ?
    C6A3 C5A3 O5A3 C1A3 . . . . 175.9(6) ?
    C4A3 C5A3 O5A3 C1A3 . . . . -55.3(8) ?
    O5B3 C1B3 C2B3 O2B3 . . . . 77.3(8) ?
    O7B3 C1B3 C2B3 O2B3 . . . . -161.3(6) ?
    O5B3 C1B3 C2B3 C3B3 . . . . -41.5(10) ?
    O7B3 C1B3 C2B3 C3B3 . . . . 80.0(9) ?
    O2B3 C2B3 C3B3 O3B3 . . . . 50.5(8) ?
    C1B3 C2B3 C3B3 O3B3 . . . . 170.1(7) ?
    O2B3 C2B3 C3B3 C4B3 . . . . -78.1(8) ?
    C1B3 C2B3 C3B3 C4B3 . . . . 41.6(9) ?
    O3B3 C3B3 C4B3 O4B3 . . . . 59.3(8) ?
    C2B3 C3B3 C4B3 O4B3 . . . . -171.5(6) ?
    O3B3 C3B3 C4B3 C5B3 . . . . 178.9(6) ?
    C2B3 C3B3 C4B3 C5B3 . . . . -51.9(8) ?
    O4B3 C4B3 C5B3 O5B3 . . . . -178.7(7) ?
    C3B3 C4B3 C5B3 O5B3 . . . . 60.2(9) ?
    O4B3 C4B3 C5B3 C6B3 . . . . -57.4(9) ?
    C3B3 C4B3 C5B3 C6B3 . . . . -178.5(7) ?
    O5B3 C1B3 O7B3 C7B3 . . . . -70.1(9) ?
    C2B3 C1B3 O7B3 C7B3 . . . . 167.3(8) ?
    O5A3 C1A3 O2B3 C2B3 . . . . -83.7(7) ?
    C2A3 C1A3 O2B3 C2B3 . . . . 153.5(6) ?
    C3B3 C2B3 O2B3 C1A3 . . . . -149.4(6) ?
    C1B3 C2B3 O2B3 C1A3 . . . . 87.4(8) ?
    O7B3 C1B3 O5B3 C5B3 . . . . -64.5(9) ?
    C2B3 C1B3 O5B3 C5B3 . . . . 52.7(9) ?
    C4B3 C5B3 O5B3 C1B3 . . . . -61.9(9) ?
    C6B3 C5B3 O5B3 C1B3 . . . . 173.3(7) ?
    O5A4 C1A4 C2A4 O2A4 . . . . 68.7(8) ?
    O2B4 C1A4 C2A4 O2A4 . . . . -168.2(6) ?
    O5A4 C1A4 C2A4 C3A4 . . . . -54.0(8) ?
    O2B4 C1A4 C2A4 C3A4 . . . . 69.1(8) ?
    O2A4 C2A4 C3A4 O3A4 . . . . 53.1(8) ?
    C1A4 C2A4 C3A4 O3A4 . . . . 175.8(6) ?
    O2A4 C2A4 C3A4 C4A4 . . . . -72.9(8) ?
    C1A4 C2A4 C3A4 C4A4 . . . . 49.8(9) ?
    O3A4 C3A4 C4A4 O4A4 . . . . 65.7(9) ?
    C2A4 C3A4 C4A4 O4A4 . . . . -170.6(7) ?
    O3A4 C3A4 C4A4 C5A4 . . . . -173.5(6) ?
    C2A4 C3A4 C4A4 C5A4 . . . . -49.8(9) ?
    O4A4 C4A4 C5A4 O5A4 . . . . 174.4(7) ?
    C3A4 C4A4 C5A4 O5A4 . . . . 53.3(9) ?
    O4A4 C4A4 C5A4 C6A4 . . . . -65.4(9) ?
    C3A4 C4A4 C5A4 C6A4 . . . . 173.5(7) ?
    O2B4 C1A4 O5A4 C5A4 . . . . -60.8(8) ?
    C2A4 C1A4 O5A4 C5A4 . . . . 60.0(8) ?
    C4A4 C5A4 O5A4 C1A4 . . . . -59.7(9) ?
    C6A4 C5A4 O5A4 C1A4 . . . . 178.8(7) ?
    O7B4 C1B4 C2B4 O2B4 . . . . -163.3(6) ?
    O5B4 C1B4 C2B4 O2B4 . . . . 73.2(8) ?
    O7B4 C1B4 C2B4 C3B4 . . . . 77.2(8) ?
    O5B4 C1B4 C2B4 C3B4 . . . . -46.3(9) ?
    O2B4 C2B4 C3B4 O3B4 . . . . 53.5(8) ?
    C1B4 C2B4 C3B4 O3B4 . . . . 174.4(6) ?
    O2B4 C2B4 C3B4 C4B4 . . . . -73.7(8) ?
    C1B4 C2B4 C3B4 C4B4 . . . . 47.2(9) ?
    O3B4 C3B4 C4B4 O4B4 . . . . 57.9(9) ?
    C2B4 C3B4 C4B4 O4B4 . . . . -175.6(6) ?
    O3B4 C3B4 C4B4 C5B4 . . . . 178.2(6) ?
    C2B4 C3B4 C4B4 C5B4 . . . . -55.3(9) ?
    O4B4 C4B4 C5B4 O5B4 . . . . -176.5(6) ?
    C3B4 C4B4 C5B4 O5B4 . . . . 60.8(9) ?
    O4B4 C4B4 C5B4 C6B4 . . . . -58.3(9) ?
    C3B4 C4B4 C5B4 C6B4 . . . . 179.0(7) ?
    O5B4 C1B4 O7B4 C7B4 . . . . -69.1(9) ?
    C2B4 C1B4 O7B4 C7B4 . . . . 168.2(7) ?
    C3B4 C2B4 O2B4 C1A4 . . . . -150.0(6) ?
    C1B4 C2B4 O2B4 C1A4 . . . . 87.2(8) ?
    O5A4 C1A4 O2B4 C2B4 . . . . -82.4(8) ?
    C2A4 C1A4 O2B4 C2B4 . . . . 153.8(6) ?
    O7B4 C1B4 O5B4 C5B4 . . . . -65.3(8) ?
    C2B4 C1B4 O5B4 C5B4 . . . . 56.6(8) ?
    C4B4 C5B4 O5B4 C1B4 . . . . -63.2(8) ?
    C6B4 C5B4 O5B4 C1B4 . . . . 171.6(7) ?
loop_
    _geom_hbond_atom_site_label_D
    _geom_hbond_atom_site_label_H
    _geom_hbond_atom_site_label_A
    _geom_hbond_site_symmetry_A
    _geom_hbond_distance_DH
    _geom_hbond_distance_HA
    _geom_hbond_distance_DA
    _geom_hbond_angle_DHA
    O2A1 H2A2 O2 . 0.84 1.96 2.770(9) 161
    O3A1 H3A2 O4A2 . 0.84 2.59 3.366(10) 154
    O3B1 H3B2 O3A3 2_546 0.84 1.95 2.766(8) 164
    O4B1 H4B2 O1 2_556 0.84 1.89 2.693(10) 158
    O2A2 H2A4 O1 2 0.84 2.04 2.834(10) 159
    O3A2 H3A4 O3 2_556 0.84 1.85 2.647(9) 159
    O4A2 H4A4 O4A1 . 0.84 2.09 2.862(8) 152
    O3B2 H3B4 O3A2 2_545 0.84 2.06 2.710(7) 133
    O4B2 H4B4 O2 . 0.84 2.20 2.952(8) 150
    O2A3 H2A6 O4B1 2_556 0.84 1.98 2.791(8) 161
    O3A3 H3A6 O3 2_556 0.84 1.92 2.741(9) 165
    O4A3 H4A6 O4A4 . 0.84 2.13 2.731(9) 128
    O3B3 H3B6 O2A1 2 0.84 2.58 3.309(8) 146
    O3B3 H3B6 O3A1 2 0.84 2.13 2.855(8) 145
    O4B3 H4B6 O2A1 2 0.84 2.00 2.754(9) 149
    C3A4 H3A7 O3A3 . 1.00 2.56 3.431(10) 146
    O3A4 H3A8 O3B4 2_546 0.84 2.08 2.761(8) 138
    O4A4 H4A8 O4A1 . 0.84 2.05 2.717(9) 136
    O3B4 H3B8 O3B1 2_556 0.84 2.02 2.843(7) 168
    O4B4 H4B8 O2A4 2_556 0.84 2.08 2.859(8) 155
    O1 H12 O4B3 2_545 0.860(14) 1.861(17) 2.718(10) 174(7)
    O2 H21 O4B4 1_545 0.850(14) 2.29(4) 3.030(9) 145(6)
    O2 H22 O5A3 1_545 0.849(14) 2.62(2) 3.461(9) 169(5)
    O3 H31 O3A4 2_546 0.849(14) 2.00(4) 2.695(8) 139(5)
    O3 H32 O4 . 0.847(14) 1.80(3) 2.582(13) 152(7)
    O4 H41 O7B1 . 0.850(14) 2.29(3) 3.037(14) 147(5)
    O4 H42 O7B3 1_546 0.854(14) 2.26(3) 3.021(14) 148(4)
_shelx_estimated_absorpt_T_min     ?
_shelx_estimated_absorpt_T_max     ?
_shelx_res_file
;
rem D8 using Cu-radiation
rem -------------------------------------------------------------------------
CELL  1.54184 13.9361  15.5006  15.9885    90.0000   105.923    90.0000
zerr  2        0.0030   0.0031   0.0033     0.0000     0.156     0.0000
rem -------------------------------------------------------------------------
LATT -1
SYMM -X, .5+Y, -Z
sfac C H O
unit 104 208 80
shel 99 0.9
REM Instructions for potential hydrogen bonds
REM Instructions for potential hydrogen bonds
eqiv $1 -x, -0.5+y, -z
eqiv $2 x, -1+y, 1+z
EQIV $3 x, y-1, z
HTAB C1A1 O4B4_$3
EQIV $4 -x, y-1/2, -z+1
HTAB C2A1 O3B4_$4
HTAB C3A1 O3A4
HTAB O2A1 O2
HTAB O3A1 O4A2
EQIV $5 -x, y+1/2, -z+1
HTAB O3A1 O3_$5
HTAB C1B1 O5A1
HTAB O3B1 O3A3_$4
HTAB O4B1 O1_$5
EQIV $6 x, y, z-1
HTAB C1A2 O4B1_$6
HTAB C3A2 O3A1
HTAB C3A2 O3B3_$1
EQIV $7 -x, y+1/2, -z
HTAB O2A2 O1_$7
HTAB O3A2 O3_$5
HTAB O4A2 O4A1
HTAB C1B2 O5A2
HTAB O3B2 O3A2_$1
HTAB O4B2 O2
EQIV $8 x, y+1, z
HTAB C1A3 O4B2_$8
HTAB C2A3 O3B2_$7
HTAB O2A3 O4B1_$5
HTAB O3A3 O3_$5
HTAB O4A3 O4A4
HTAB C1B3 O5A3
HTAB O3B3 O2A1_$7
HTAB O3B3 O3A1_$7
HTAB O4B3 O2A1_$7
HTAB O4B3 O3B3
EQIV $9 x, y, z+1
HTAB C1A4 O4B3_$9
HTAB C3A4 O3A3
HTAB O3A4 O3B4_$4
HTAB O4A4 O4A1
HTAB C1B4 O5A4
HTAB O3B4 O3B1_$5
HTAB O4B4 O2A4_$5
HTAB O4B4 O3B4
HTAB O1 O4B3_$1
HTAB O2 O4B4_$3
HTAB O2 O2A3_$3
HTAB O2 O5A3_$3
HTAB O3 O3A1_$4
HTAB O3 O3A4_$4
HTAB O3 O4
HTAB O4 O7B1
HTAB O4 O7B3_$2
HTAB
temp -173
acta
bond $H
list 4
conf
wpdb -2
shel 99 0.83
l.s. 50
fmap 2
isor 0.1
damp 100
RTAB TORS  H1A1 C1A1 O2B1 C2B1
RTAB TORS  H1A2 C1A2 O2B2 C2B2
RTAB TORS  H1A3 C1A3 O2B3 C2B3
RTAB TORS  H1A4 C1A4 O2B4 C2B4
RTAB TORS  C1A1 O2B1 C2B1 H2B1
RTAB TORS  C1A2 O2B2 C2B2 H2B2
RTAB TORS  C1A3 O2B3 C2B3 H2B3
RTAB TORS  C1A4 O2B4 C2B4 H2B4
RTAB TORS  H1B1 C1B1 O7B1 C7B1
RTAB TORS  H1B2 C1B2 O7B2 C7B2
RTAB TORS  H1B3 C1B3 O7B3 C7B3
RTAB TORS  H1B4 C1B4 O7B4 C7B4
WGHT    0.076400
FVAR       2.38181
C1A1  1    0.158776    0.464104    0.429381    11.00000    0.05027    0.05917 =
         0.05821    0.00928    0.01713    0.00064
AFIX  13
H1A1  2    0.127984    0.406281    0.432176    11.00000   -1.20000
AFIX   0
C2A1  1    0.096990    0.509248    0.349833    11.00000    0.08769    0.06109 =
         0.04197   -0.00016    0.01784    0.00516
AFIX  13
H2A1  2    0.030768    0.524470    0.358759    11.00000   -1.20000
AFIX   0
C3A1  1    0.146599    0.588651    0.333027    11.00000    0.11733    0.02981 =
         0.05807   -0.00014    0.03200   -0.00213
AFIX  13
H3A1  2    0.146376    0.630796    0.380328    11.00000   -1.20000
AFIX   0
C4A1  1    0.254397    0.573412    0.333082    11.00000    0.11585    0.03413 =
         0.06552   -0.00427    0.03905   -0.01462
AFIX  13
H4A1  2    0.255387    0.534858    0.283178    11.00000   -1.20000
AFIX   0
C5A1  1    0.308786    0.529055    0.416918    11.00000    0.08042    0.06275 =
         0.05810   -0.01100    0.02842   -0.01231
AFIX  13
H5A1  2    0.308327    0.567829    0.466795    11.00000   -1.20000
AFIX   0
C6A1  1    0.414522    0.505937    0.421982    11.00000    0.04355    0.14187 =
         0.10233   -0.01788    0.01838   -0.00748
AFIX 137
H6A1  2    0.439348    0.464391    0.469170    11.00000   -1.50000
H6A2  2    0.455910    0.558038    0.433340    11.00000   -1.50000
H6A3  2    0.417529    0.480247    0.366752    11.00000   -1.50000
AFIX   0
O2A1  3    0.081814    0.453812    0.275959    11.00000    0.12446    0.06821 =
         0.05193   -0.02035    0.01041    0.00825
AFIX 147
H2A2  2    0.111548    0.406835    0.291124    11.00000   -1.50000
AFIX   0
O3A1  3    0.092052    0.625651    0.252493    11.00000    0.15905    0.06307 =
         0.05731    0.02585    0.02040    0.01722
AFIX 147
H3A2  2    0.113673    0.675525    0.247976    11.00000   -1.50000
AFIX   0
O4A1  3    0.301236    0.653147    0.323180    11.00000    0.13413    0.07242 =
         0.07904   -0.01137    0.03609   -0.02854
AFIX 147
H4A2  2    0.361327    0.651805    0.352438    11.00000   -1.50000
AFIX   0
O5A1  3    0.258272    0.450298    0.425729    11.00000    0.08791    0.03924 =
         0.05967    0.00398    0.02742    0.00484
C1B1  1    0.289285    0.458088    0.624835    11.00000    0.07606    0.08049 =
         0.05938    0.02038    0.00677    0.03431
AFIX  13
H1B1  2    0.323667    0.444539    0.579123    11.00000   -1.20000
AFIX   0
C2B1  1    0.175181    0.458790    0.582144    11.00000    0.06532    0.04656 =
         0.04862    0.00147    0.01511    0.00144
AFIX  13
H2B1  2    0.150782    0.398510    0.567459    11.00000   -1.20000
AFIX   0
C3B1  1    0.119215    0.499712    0.639508    11.00000    0.05714    0.06018 =
         0.03699   -0.00483    0.01008   -0.00954
AFIX  13
H3B1  2    0.122395    0.459261    0.688919    11.00000   -1.20000
AFIX   0
C4B1  1    0.166644    0.583355    0.677644    11.00000    0.07195    0.05189 =
         0.04000    0.00025    0.01792   -0.00984
AFIX  13
H4B1  2    0.161154    0.626339    0.629919    11.00000   -1.20000
AFIX   0
C5B1  1    0.277318    0.568229    0.724685    11.00000    0.06289    0.06961 =
         0.04459    0.00341    0.01185   -0.00962
AFIX  13
H5B1  2    0.282756    0.523772    0.771080    11.00000   -1.20000
AFIX   0
C6B1  1    0.328822    0.651232    0.765768    11.00000    0.07722    0.06279 =
         0.10998   -0.02166   -0.00077   -0.01606
AFIX 137
H6B1  2    0.401346    0.643363    0.781227    11.00000   -1.50000
H6B2  2    0.308315    0.664662    0.818240    11.00000   -1.50000
H6B3  2    0.309780    0.698809    0.724139    11.00000   -1.50000
AFIX   0
C7B1  1    0.404839    0.365987    0.713687    11.00000    0.12384    0.11184 =
         0.10361    0.00169   -0.04078    0.03963
AFIX 137
H7B1  2    0.425329    0.338345    0.666205    11.00000   -1.50000
H7B2  2    0.413196    0.325296    0.762072    11.00000   -1.50000
H7B3  2    0.446203    0.417110    0.733497    11.00000   -1.50000
AFIX   0
O7B1  3    0.305743    0.390276    0.684454    11.00000    0.11830    0.06851 =
         0.07517    0.01252   -0.00153    0.01561
O2B1  3    0.154443    0.510461    0.503632    11.00000    0.07499    0.05454 =
         0.02998    0.00313    0.01396    0.01077
O3B1  3    0.018022    0.511737    0.595397    11.00000    0.05329    0.07972 =
         0.05295   -0.00174    0.01847   -0.01540
AFIX 147
H3B2  2   -0.016989    0.503039    0.629779    11.00000   -1.50000
AFIX   0
O4B1  3    0.114750    0.615411    0.737654    11.00000    0.09598    0.07097 =
         0.07285   -0.02119    0.03633   -0.00631
AFIX 147
H4B2  2    0.112170    0.669516    0.734996    11.00000   -1.50000
AFIX   0
O5B1  3    0.324597    0.537204    0.662747    11.00000    0.07366    0.08405 =
         0.05948   -0.00392    0.02277   -0.00336
rem
rem Second molecule
rem
C1A2  1    0.158081    0.665632   -0.037877    11.00000    0.06735    0.04989 =
         0.04487    0.00857    0.01509   -0.01183
AFIX  13
H1A2  2    0.141765    0.655735   -0.102051    11.00000   -1.20000
AFIX   0
C2A2  1    0.071733    0.713932   -0.017619    11.00000    0.04246    0.05050 =
         0.07007    0.00904    0.02004   -0.00964
AFIX  13
H2A3  2    0.011101    0.676328   -0.032092    11.00000   -1.20000
AFIX   0
C3A2  1    0.099123    0.735492    0.076817    11.00000    0.07674    0.05359 =
         0.04321    0.00376    0.02542    0.00559
AFIX  13
H3A3  2    0.101335    0.680392    0.109826    11.00000   -1.20000
AFIX   0
C4A2  1    0.200054    0.777263    0.107430    11.00000    0.08646    0.03659 =
         0.04379    0.00306    0.01668    0.00805
AFIX  13
H4A3  2    0.195294    0.836153    0.081066    11.00000   -1.20000
AFIX   0
C5A2  1    0.279502    0.728097    0.079933    11.00000    0.06613    0.05605 =
         0.05586    0.00992   -0.00013   -0.00491
AFIX  13
H5A2  2    0.292157    0.672268    0.112451    11.00000   -1.20000
AFIX   0
C6A2  1    0.376409    0.777891    0.097212    11.00000    0.05181    0.11674 =
         0.14015   -0.00252    0.00037   -0.01880
AFIX 137
H6A4  2    0.420797    0.749581    0.067584    11.00000   -1.50000
H6A5  2    0.408552    0.779393    0.159934    11.00000   -1.50000
H6A6  2    0.362618    0.836938    0.075304    11.00000   -1.50000
AFIX   0
O2A2  3    0.051379    0.790675   -0.068909    11.00000    0.10153    0.04161 =
         0.04206    0.01765    0.02188    0.01387
AFIX 147
H2A4  2    0.054395    0.779870   -0.119609    11.00000   -1.50000
AFIX   0
O3A2  3    0.022413    0.786953    0.092351    11.00000    0.11521    0.06738 =
         0.08044    0.01145    0.05468    0.02688
AFIX 147
H3A4  2    0.018315    0.778083    0.143086    11.00000   -1.50000
AFIX   0
dfix 3.436 0.1 o4a2 h4a2
O4A2  3    0.225942    0.786921    0.199128    11.00000    0.18470    0.04728 =
         0.04704   -0.00798    0.00162    0.01638
AFIX 147
H4A4  2    0.259062    0.743856    0.222744    11.00000   -1.50000
AFIX   0
O5A2  3    0.248558    0.710433   -0.011058    11.00000    0.06691    0.05575 =
         0.07602    0.00632    0.03168    0.00349
C1B2  1    0.308195    0.508297   -0.012466    11.00000    0.06182    0.05748 =
         0.06404   -0.01180    0.02112    0.01021
AFIX  13
H1B2  2    0.335341    0.566739   -0.019539    11.00000   -1.20000
AFIX   0
C2B2  1    0.192937    0.511753   -0.037059    11.00000    0.05831    0.05935 =
         0.04958    0.00102    0.01691    0.00461
AFIX  13
H2B2  2    0.166629    0.518370   -0.101526    11.00000   -1.20000
AFIX   0
C3B2  1    0.150480    0.433648   -0.009839    11.00000    0.05128    0.05511 =
         0.04207    0.00189    0.00663   -0.00002
AFIX  13
H3B3  2    0.163201    0.384344   -0.045701    11.00000   -1.20000
AFIX   0
C4B2  1    0.195560    0.412544    0.082723    11.00000    0.05509    0.04816 =
         0.04435    0.00383    0.00774   -0.00732
AFIX  13
H4B3  2    0.182263    0.459998    0.120421    11.00000   -1.20000
AFIX   0
C5B2  1    0.307091    0.400911    0.097815    11.00000    0.07039    0.06486 =
         0.07057    0.00352    0.01118    0.00026
AFIX  13
H5B2  2    0.318640    0.354420    0.058308    11.00000   -1.20000
AFIX   0
C6B2  1    0.362503    0.378860    0.188538    11.00000    0.09002    0.12597 =
         0.06610    0.01976   -0.01441    0.00744
AFIX 137
H6B4  2    0.433846    0.389629    0.197108    11.00000   -1.50000
H6B5  2    0.352109    0.317818    0.199425    11.00000   -1.50000
H6B6  2    0.338144    0.414573    0.228987    11.00000   -1.50000
AFIX   0
C7B2  1    0.435593    0.451753   -0.063363    11.00000    0.06404    0.12345 =
         0.12303    0.00495    0.04439    0.01221
AFIX 137
H7B4  2    0.456184    0.511146   -0.070420    11.00000   -1.50000
H7B5  2    0.449567    0.415255   -0.108681    11.00000   -1.50000
H7B6  2    0.472685    0.430111   -0.006015    11.00000   -1.50000
AFIX   0
O7B2  3    0.333095    0.449960   -0.070478    11.00000    0.08695    0.07209 =
         0.06521   -0.00349    0.03015    0.01206
O2B2  3    0.162917    0.584658    0.004580    11.00000    0.07851    0.04257 =
         0.05459   -0.00820    0.02658    0.00428
O3B2  3    0.043945    0.443981   -0.026879    11.00000    0.05746    0.05451 =
         0.05982   -0.01001    0.00247   -0.00272
AFIX 147
H3B4  2    0.014909    0.415542   -0.071342    11.00000   -1.50000
AFIX   0
O4B2  3    0.155285    0.333233    0.103570    11.00000    0.09620    0.05459 =
         0.06569    0.00825    0.02261    0.00225
AFIX 147
H4B4  2    0.143650    0.337695    0.152231    11.00000   -1.50000
AFIX   0
O5B2  3    0.346566    0.479944    0.075497    11.00000    0.07758    0.07339 =
         0.05632   -0.01057    0.00290   -0.00666
rem
rem Third molecule
rem
C1A3  1    0.161871    1.109490    0.145068    11.00000    0.04522    0.06748 =
         0.04492   -0.01440    0.02193   -0.01525
AFIX  13
H1A3  2    0.135321    1.168477    0.126627    11.00000   -1.20000
AFIX   0
C2A3  1    0.095691    1.067113    0.191380    11.00000    0.06740    0.05186 =
         0.03832   -0.01279    0.01681    0.00061
AFIX  13
H2A5  2    0.029195    1.056076    0.149195    11.00000   -1.20000
AFIX   0
C3A3  1    0.136910    0.983740    0.233760    11.00000    0.06686    0.04385 =
         0.05314   -0.00401    0.02757    0.00509
AFIX  13
H3A5  2    0.135203    0.940673    0.186805    11.00000   -1.20000
AFIX   0
C4A3  1    0.241794    0.993778    0.285807    11.00000    0.05683    0.05114 =
         0.05207    0.00286    0.01181    0.00888
AFIX  13
H4A5  2    0.242986    1.029522    0.338150    11.00000   -1.20000
AFIX   0
C5A3  1    0.305062    1.038466    0.234947    11.00000    0.06968    0.05310 =
         0.07941   -0.01432    0.02819   -0.00025
AFIX  13
H5A3  2    0.307544    0.999564    0.185690    11.00000   -1.20000
AFIX   0
C6A3  1    0.411532    1.060938    0.282877    11.00000    0.05373    0.16125 =
         0.09746   -0.00498    0.01134   -0.00912
AFIX 137
H6A7  2    0.438733    1.100650    0.247490    11.00000   -1.50000
H6A8  2    0.451856    1.008213    0.293832    11.00000   -1.50000
H6A9  2    0.413012    1.088516    0.338372    11.00000   -1.50000
AFIX   0
O2A3  3    0.083358    1.126240    0.256930    11.00000    0.07432    0.06177 =
         0.07814   -0.00481    0.03573    0.00076
AFIX 147
H2A6  2    0.029325    1.115795    0.268637    11.00000   -1.50000
AFIX   0
O3A3  3    0.077725    0.951588    0.285798    11.00000    0.12103    0.05870 =
         0.06849    0.00843    0.04885   -0.01594
AFIX 147
H3A6  2    0.050509    0.905243    0.264422    11.00000   -1.50000
AFIX   0
O4A3  3    0.287657    0.911219    0.314885    11.00000    0.11291    0.07267 =
         0.06577    0.00075    0.01762    0.02097
AFIX 147
H4A6  2    0.286590    0.902422    0.366463    11.00000   -1.50000
AFIX   0
O5A3  3    0.260544    1.117175    0.198123    11.00000    0.08049    0.04868 =
         0.06237   -0.00248    0.02300   -0.00976
C1B3  1    0.290859    1.108777    0.010406    11.00000    0.06191    0.09352 =
         0.07517   -0.00876    0.03616   -0.01977
AFIX  13
H1B3  2    0.325651    1.121000    0.072772    11.00000   -1.20000
AFIX   0
C2B3  1    0.178695    1.108852   -0.001945    11.00000    0.06473    0.06376 =
         0.04270    0.01351    0.02258   -0.00183
AFIX  13
H2B3  2    0.155292    1.169631   -0.000128    11.00000   -1.20000
AFIX   0
C3B3  1    0.119641    1.066879   -0.085342    11.00000    0.06091    0.05998 =
         0.03566    0.00156    0.01394    0.00325
AFIX  13
H3B5  2    0.120980    1.108243   -0.133006    11.00000   -1.20000
AFIX   0
C4B3  1    0.168006    0.986923   -0.104141    11.00000    0.07997    0.06778 =
         0.03963   -0.00792    0.01758    0.01896
AFIX  13
H4B5  2    0.164335    0.941940   -0.060292    11.00000   -1.20000
AFIX   0
C5B3  1    0.275093    1.002382   -0.100657    11.00000    0.06767    0.10954 =
         0.04946    0.00925    0.02502    0.01307
AFIX  13
H5B3  2    0.278136    1.049188   -0.142897    11.00000   -1.20000
AFIX   0
C6B3  1    0.329227    0.923809   -0.121601    11.00000    0.07688    0.11854 =
         0.10871   -0.03146    0.02685    0.03975
AFIX 137
H6B7  2    0.399856    0.937750   -0.113055    11.00000   -1.50000
H6B8  2    0.299487    0.906787   -0.182222    11.00000   -1.50000
H6B9  2    0.323294    0.876152   -0.083050    11.00000   -1.50000
AFIX   0
C7B3  1    0.410250    1.198977   -0.022760    11.00000    0.14648    0.12907 =
         0.20535   -0.01797    0.11094   -0.05303
AFIX 137
H7B7  2    0.435520    1.214803    0.038717    11.00000   -1.50000
H7B8  2    0.419358    1.247511   -0.059113    11.00000   -1.50000
H7B9  2    0.446993    1.148735   -0.034851    11.00000   -1.50000
AFIX   0
O7B3  3    0.307012    1.178485   -0.041676    11.00000    0.11709    0.09902 =
         0.12482    0.01485    0.07462   -0.02795
O2B3  3    0.157767    1.059772    0.069771    11.00000    0.07251    0.05703 =
         0.04687   -0.00481    0.02724   -0.00849
O3B3  3    0.018106    1.054405   -0.089835    11.00000    0.06389    0.08267 =
         0.04877   -0.00156    0.01337    0.01433
AFIX 147
H3B6  2   -0.015465    1.052127   -0.142175    11.00000   -1.50000
AFIX   0
O4B3  3    0.118371    0.955796   -0.189323    11.00000    0.07936    0.11186 =
         0.06824   -0.03245    0.00964    0.02813
AFIX 147
H4B6  2    0.057905    0.969962   -0.202061    11.00000   -1.50000
AFIX   0
O5B3  3    0.325846    1.032085   -0.013603    11.00000    0.07000    0.10749 =
         0.05855   -0.01078    0.02654   -0.00253
rem
rem Forth molecule
rem
C1A4  1    0.163562    0.909358    0.610051    11.00000    0.04627    0.06358 =
         0.06268    0.00225    0.01015   -0.00338
AFIX  13
H1A4  2    0.140914    0.920053    0.663321    11.00000   -1.20000
AFIX   0
C2A4  1    0.087054    0.853705    0.548844    11.00000    0.06099    0.03894 =
         0.05198    0.00602    0.00978    0.01549
AFIX  13
H2A7  2    0.024405    0.888022    0.526967    11.00000   -1.20000
AFIX   0
C3A4  1    0.125398    0.828291    0.470883    11.00000    0.09925    0.04826 =
         0.04291   -0.00304    0.01861   -0.02158
AFIX  13
H3A7  2    0.127031    0.881835    0.436413    11.00000   -1.20000
AFIX   0
C4A4  1    0.231174    0.792332    0.499036    11.00000    0.08598    0.05243 =
         0.06700   -0.00318    0.03251   -0.00242
AFIX  13
H4A7  2    0.230144    0.734660    0.526807    11.00000   -1.20000
AFIX   0
C5A4  1    0.297050    0.852755    0.564289    11.00000    0.07859    0.05251 =
         0.06669   -0.00433    0.02303   -0.01768
AFIX  13
H5A4  2    0.304319    0.908045    0.534381    11.00000   -1.20000
AFIX   0
C6A4  1    0.401321    0.812404    0.601436    11.00000    0.05083    0.13278 =
         0.12057    0.01763    0.02674    0.03246
AFIX 137
H6AX  2    0.395287    0.759364    0.632966    11.00000   -1.50000
H6AY  2    0.444527    0.853353    0.641254    11.00000   -1.50000
H6AZ  2    0.430358    0.798874    0.553676    11.00000   -1.50000
AFIX   0
O2A4  3    0.065021    0.779347    0.592220    11.00000    0.09493    0.04474 =
         0.06586    0.01984    0.01563   -0.01627
AFIX 147
H2A8  2    0.118336    0.757990    0.623257    11.00000   -1.50000
AFIX   0
O3A4  3    0.057083    0.771513    0.417494    11.00000    0.11767    0.05621 =
         0.06269    0.00193   -0.00026   -0.02398
AFIX 147
H3A8  2    0.058597    0.723941    0.442986    11.00000   -1.50000
AFIX   0
O4A4  3    0.269107    0.782933    0.426533    11.00000    0.18789    0.07232 =
         0.08290   -0.01155    0.08784   -0.00124
AFIX 147
H4A8  2    0.283653    0.730958    0.421495    11.00000   -1.50000
AFIX   0
O5A4  3    0.257099    0.871070    0.635119    11.00000    0.06254    0.05790 =
         0.04918    0.00243    0.01014    0.00467
C1B4  1    0.310495    1.069916    0.646000    11.00000    0.07225    0.06100 =
         0.05735   -0.01153    0.00652    0.00124
AFIX  13
H1B4  2    0.339548    1.011305    0.662436    11.00000   -1.20000
AFIX   0
C2B4  1    0.198052    1.062667    0.622526    11.00000    0.07073    0.03243 =
         0.05360    0.00550    0.01960    0.00909
AFIX  13
H2B4  2    0.176932    1.054685    0.676962    11.00000   -1.20000
AFIX   0
C3B4  1    0.146742    1.140033    0.575287    11.00000    0.05945    0.06178 =
         0.04094   -0.01286    0.02461   -0.00267
AFIX  13
H3B7  2    0.159154    1.188506    0.618196    11.00000   -1.20000
AFIX   0
C4B4  1    0.188566    1.166566    0.504499    11.00000    0.07473    0.03635 =
         0.05167   -0.00368    0.01431   -0.00421
AFIX  13
H4B7  2    0.176363    1.119696    0.459838    11.00000   -1.20000
AFIX   0
C5B4  1    0.298910    1.181583    0.537593    11.00000    0.06388    0.03247 =
         0.08863    0.00380    0.01300   -0.00051
AFIX  13
H5B4  2    0.311840    1.225543    0.585160    11.00000   -1.20000
AFIX   0
C6B4  1    0.352732    1.207752    0.471837    11.00000    0.13602    0.08517 =
         0.10546    0.02138    0.05648   -0.00858
AFIX 137
H6BX  2    0.424430    1.197486    0.495791    11.00000   -1.50000
H6BY  2    0.341100    1.269160    0.458211    11.00000   -1.50000
H6BZ  2    0.327713    1.173650    0.418693    11.00000   -1.50000
AFIX   0
C7B4  1    0.450005    1.119536    0.754062    11.00000    0.09930    0.12127 =
         0.13754   -0.03394   -0.03566   -0.03050
AFIX 137
H7BX  2    0.471074    1.059044    0.761509    11.00000   -1.50000
H7BY  2    0.468386    1.148560    0.810687    11.00000   -1.50000
H7BZ  2    0.483055    1.148171    0.714860    11.00000   -1.50000
AFIX   0
O7B4  3    0.342662    1.123730    0.717241    11.00000    0.11961    0.06945 =
         0.06701   -0.01617   -0.00388   -0.01184
O2B4  3    0.166352    0.990199    0.567482    11.00000    0.09093    0.03253 =
         0.04985   -0.00219    0.01854   -0.01202
O3B4  3    0.042175    1.127836    0.547095    11.00000    0.07497    0.04876 =
         0.07071   -0.01154    0.02319   -0.00156
AFIX 147
H3B8  2    0.028754    1.088056    0.510029    11.00000   -1.50000
AFIX   0
O4B4  3    0.144272    1.244109    0.464045    11.00000    0.08616    0.04934 =
         0.09038    0.00937    0.02773    0.00063
AFIX 147
H4B8  2    0.082866    1.243590    0.459889    11.00000   -1.50000
AFIX   0
O5B4  3    0.342062    1.099724    0.573340    11.00000    0.06582    0.07395 =
         0.08368   -0.01668    0.02501   -0.00042
REM ----------------------------
dfix 1.736 0.1 h11 o2
dfix 1.728 0.1 h12 o4b3_$1
dfix 0.850 0.01 o1 h11 o1 h12
dfix 1.344 0.01 h11 h12
O1    3   -0.104836    0.284627    0.227542    11.00000    0.24303    0.08903 =
         0.11425   -0.00328    0.05674   -0.00976
H11   2   -0.040080    0.279126    0.244979    11.00000   -1.20000
H12   2   -0.111255    0.337740    0.211400    11.00000   -1.20000
REM ----------------------------
dfix 0.850 0.01 o2 h21 o2 h22
dfix 1.344 0.01 h21 h22
O2    3    0.164343    0.290344    0.285470    11.00000    0.19146    0.07028 =
         0.08459   -0.01424    0.03710    0.01363
H21   2    0.186329    0.276689    0.338830    11.00000   -1.20000
H22   2    0.190202    0.253267    0.259086    11.00000   -1.20000
REM ----------------------------
dfix 1.714 0.1 h32 o4
dfix 0.850 0.01 o3 h31 o3 h32
dfix 1.344 0.01 h31 h32
O3    3    0.017133    0.296057    0.755113    11.00000    0.22250    0.11572 =
         0.06008    0.00325    0.04668    0.02245
H31   2   -0.005415    0.263174    0.711659    11.00000   -1.20000
H32   2    0.075527    0.277782    0.778846    11.00000   -1.20000
REM ----------------------------
dfix 2.028 0.1 h41 o7b1
dfix 1.999 0.1 h42 o7b3_$2
dfix 0.850 0.01 o4 h41 o4 h42
dfix 1.344 0.01 h41 h42
O4    3    0.209205    0.283063    0.798184    11.00000    0.18492    0.26330 =
         0.28271    0.05691    0.03802   -0.01537
H41   2    0.234185    0.292564    0.756200    11.00000   -1.20000
H42   2    0.245599    0.243228    0.827629    11.00000   -1.20000
hklf 4
REM
REM R1 =  0.0753 for    4360 Fo > 4sig(Fo)  and  0.2689 for all   11996 data
REM    885 parameters refined using    571 restraints
END
WGHT      0.0774      0.0000
REM Instructions for potential hydrogen bonds
HTAB C1A1 O4B4_$3
HTAB C2A1 O3B4_$4
HTAB C3A1 O3A4
HTAB O2A1 O2
HTAB O3A1 O4A2
HTAB O3A1 O3_$5
HTAB C1B1 O5A1
HTAB O3B1 O3A3_$4
HTAB O4B1 O1_$5
HTAB C1A2 O4B1_$6
HTAB C3A2 O3A1
HTAB C3A2 O3B3_$1
HTAB O2A2 O1_$7
HTAB O3A2 O3_$5
HTAB O4A2 O4A1
HTAB C1B2 O5A2
HTAB O3B2 O3A2_$1
HTAB O4B2 O2
HTAB C1A3 O4B2_$8
HTAB C2A3 O3B2_$7
HTAB O2A3 O4B1_$5
HTAB O3A3 O3_$5
HTAB O4A3 O4A4
HTAB C1B3 O5A3
HTAB O3B3 O2A1_$7
HTAB O3B3 O3A1_$7
HTAB O4B3 O2A1_$7
HTAB O4B3 O3B3
HTAB C1A4 O4B3_$9
HTAB C3A4 O3A3
HTAB O3A4 O3B4_$4
HTAB O4A4 O4A1
HTAB C1B4 O5A4
HTAB O3B4 O3B1_$5
HTAB O4B4 O2A4_$5
HTAB O4B4 O3B4
HTAB O1 O4B3_$1
HTAB O2 O4B4_$3
HTAB O2 O5A3_$3
HTAB O3 O3A1_$4
HTAB O3 O3A4_$4
HTAB O3 O4
HTAB O4 O7B1
HTAB O4 O7B3_$2
REM Highest difference peak  0.442,  deepest hole -0.296,  1-sigma level  0.090
Q1    1  -0.0356  0.9488  0.5145  11.00000  0.05    0.44
Q2    1   0.1588  1.2473 -0.0202  11.00000  0.05    0.43
Q3    1   0.1623  0.5889  0.5063  11.00000  0.05    0.42
Q4    1   0.2581  0.7127  0.5138  11.00000  0.05    0.41
Q5    1   0.3216  1.0367  0.5006  11.00000  0.05    0.39
Q6    1   0.2466  0.4559 -0.0895  11.00000  0.05    0.38
Q7    1   0.2168  0.7985 -0.0165  11.00000  0.05    0.38
Q8    1   0.3430  0.4530  0.4530  11.00000  0.05    0.38
Q9    1  -0.0338  0.6250 -0.0482  11.00000  0.05    0.38
Q10   1   0.1593  0.6659  0.4676  11.00000  0.05    0.38
Q11   1   0.1658  0.5067  0.0117  11.00000  0.05    0.37
Q12   1   0.1667  0.9879  0.0690  11.00000  0.05    0.36
Q13   1   0.1404  0.4277  0.4903  11.00000  0.05    0.36
Q14   1   0.1774  1.1058  0.5084  11.00000  0.05    0.35
Q15   1   0.1095  0.8377 -0.0121  11.00000  0.05    0.35
Q16   1   0.2507  1.1187  0.7085  11.00000  0.05    0.35
Q17   1   0.1377  1.0646  0.4380  11.00000  0.05    0.35
Q18   1   0.1815  1.1787  0.0088  11.00000  0.05    0.35
Q19   1   0.3444  1.0949  0.0984  11.00000  0.05    0.34
Q20   1   0.3304  0.5026  0.5506  11.00000  0.05    0.33
;
_shelx_res_checksum     46914
data_global
_journal_date_recd_electronic     2019-03-20
_journal_date_accepted     2019-05-14
_journal_name_full     'Acta Crystallographica, Section E'
_journal_year     2019
_journal_volume     75
_journal_issue      6
_journal_page_first     854
_journal_page_last     857
_journal_paper_category     GO
_journal_paper_doi     10.1107/S2056989019006935
_journal_coeditor_code     IS5512
_publ_contact_author
;
 G\"oran Widmalm
 Department of Organic Chemistry
 Stockholm University
 SE-106 91 Stockholm
 Sweden
;
_publ_contact_author_email     goran.widmalm@su.se
_publ_section_title
;
Crystal structure of methyl
\a-<i>L</i>-rhamnopyranosyl-(1\\rightarrow2)-\a-<i>L</i>-rhamnopyranoside
monohydrate
;
loop_
    _publ_author_name
    _publ_author_address
    'Eriksson, Lars'
;
 Department of Materials and Environmental Chemistry
 Stockholm University
 SE-106 91
 Stockholm, Sweden
;
    'Widmalm, G\"oran'
;
 Department of Organic Chemistry
 Stockholm University
 SE-106 91
 Stockholm, Sweden
;
_publ_section_synopsis
;
The title compound crystallizes with four unique disaccharide molecules and
four water molecules in the asymmetric unit. In the crystal, the disaccharide
and water molecules form layers parallel to the <i>bc</i> plane <i>via</i>
hydrophilic interactions.
;
