# Supplementary material for: Crystal structure of methyl α-l-rhamno­pyranosyl-(1→2)-α-l-rhamno­pyran­oside monohydrate
Source: Acta Crystallogr E Crystallogr Commun. 2019 May 24;75(Pt 6):854–7. doi: 10.1107/S2056989019006935 (PMC6658941; doi:10.1107/S2056989019006935)
Supplement: Supplementary file 2 [file e-75-00854-Isup2.hkl]

data_I                                                                          
_shelx_title ' '                                                                
_shelx_refln_list_code          4                                               
_shelx_F_calc_maximum      253.82                                               
_exptl_crystal_F_000      1472.00                                               
_reflns_d_resolution_high  0.8300                                               
                                                                                
loop_                                                                           
 _space_group_symop_operation_xyz                                               
 'x, y, z'                                                                      
 '-x, y+1/2, -z'                                                                
                                                                                
_cell_length_a    13.9361                                                       
_cell_length_b    15.5006                                                       
_cell_length_c    15.9885                                                       
_cell_angle_alpha  90.000                                                       
_cell_angle_beta  105.923                                                       
_cell_angle_gamma  90.000                                                       
                                                                                
_shelx_F_squared_multiplier     1.000                                           
                                                                                
loop_                                                                           
 _refln_index_h                                                                 
 _refln_index_k                                                                 
 _refln_index_l                                                                 
 _refln_F_squared_calc                                                          
 _refln_F_squared_meas                                                          
 _refln_F_squared_sigma                                                         
 _refln_observed_status                                                         
   0 -18   0        410.95        958.89       437.19 o                         
   1 -18   0        105.26        281.58       352.41 o                         
   2 -18   0          2.63         30.06       277.98 o                         
   3 -18   0          5.65        170.31       302.84 o                         
   4 -18   0         21.89         -1.62       213.45 o                         
   1 -17   0         88.17        123.86       313.74 o                         
   2 -17   0         14.72          2.56       175.62 o                         
   3 -17   0         66.58        123.39       270.98 o                         
   4 -17   0        116.35        214.03       305.88 o                         
   5 -17   0         81.26        153.05       319.87 o                         
   6 -17   0          9.54        327.52       395.64 o                         
   0 -16   0          3.73        409.52       339.55 o                         
   1 -16   0          4.14         84.30       269.75 o                         
   2 -16   0         22.86        262.06       231.79 o                         
   3 -16   0          8.76         74.36       211.39 o                         
   4 -16   0          6.44        108.43       165.62 o                         
   5 -16   0         18.38        149.11       298.14 o                         
   6 -16   0         59.43        113.59       427.81 o                         
   7 -16   0         16.12        195.98       428.96 o                         
   8 -16   0         51.24        -48.67       463.94 o                         
   1 -15   0       1754.21       2603.27       392.62 o                         
   2 -15   0        184.50        656.92       229.28 o                         
   3 -15   0         34.98        221.12       249.83 o                         
   4 -15   0         28.91         39.91        48.15 o                         
   5 -15   0         21.57         -5.04        96.32 o                         
   6 -15   0          2.08         32.79       258.57 o                         
   7 -15   0        132.42        406.89       360.76 o                         
   8 -15   0        125.00         81.99       353.55 o                         
   9 -15   0          1.17        117.39       426.89 o                         
   0 -14   0        518.04        848.12       299.98 o                         
   1 -14   0        286.59        221.61       167.70 o                         
   2 -14   0         17.80        125.59       245.12 o                         
   3 -14   0         11.19        120.50       222.00 o                         
   4 -14   0         61.16         68.98       559.07 o                         
   5 -14   0         33.25        190.08       279.74 o                         
   6 -14   0        102.37        322.67       361.23 o                         
   7 -14   0         56.55        198.59       277.64 o                         
   8 -14   0         11.49         51.93       843.95 o                         
   9 -14   0          2.32         24.20      2810.30 o                         
  10 -14   0         10.76         65.73       249.10 o                         
   1 -13   0         18.75          7.36       453.58 o                         
   2 -13   0        234.12        407.82       152.79 o                         
   3 -13   0        145.10        235.17       190.39 o                         
   4 -13   0        223.01        374.70       214.83 o                         
   5 -13   0        212.77        391.44       218.59 o                         
   6 -13   0         36.04         85.17       281.96 o                         
   7 -13   0         21.29         92.67       269.57 o                         
   8 -13   0        175.74        330.16       314.76 o                         
   9 -13   0         36.64        230.18       390.39 o                         
  10 -13   0          5.30        161.37       651.95 o                         
   0 -12   0        824.93       1043.07       246.99 o                         
   1 -12   0         78.68         57.02       132.99 o                         
   2 -12   0        250.18        430.26       185.42 o                         
   3 -12   0       1197.94       1804.16       182.37 o                         
   4 -12   0        429.70        659.62       190.90 o                         
   5 -12   0         18.64         39.59       102.52 o                         
   6 -12   0        570.96        936.97       225.47 o                         
   7 -12   0        332.19        751.68       245.47 o                         
   8 -12   0         28.52         71.80       117.48 o                         
   9 -12   0          1.97        108.12       142.07 o                         
  10 -12   0         21.95         95.53       184.19 o                         
   1 -11   0        127.22        127.91        24.15 o                         
   2 -11   0       2802.03       3416.54       293.52 o                         
   3 -11   0        459.04        440.84        57.00 o                         
   4 -11   0        174.83        210.64       179.89 o                         
   5 -11   0        100.07        149.84       206.59 o                         
   6 -11   0        213.53        250.10       195.02 o                         
   7 -11   0          7.91         72.88       231.58 o                         
   8 -11   0         17.34        156.73       195.13 o                         
   9 -11   0         45.26        149.36       207.54 o                         
  10 -11   0         59.84        310.66       259.59 o                         
  11 -11   0         20.59        201.52       749.86 o                         
  13 -11   0          0.81        177.13       809.16 o                         
   0 -10   0        788.94        983.55        78.83 o                         
   1 -10   0         83.72        119.55        24.22 o                         
   2 -10   0        431.64        468.06        29.37 o                         
   3 -10   0        221.08        247.98        30.62 o                         
   4 -10   0        168.63        194.76        29.62 o                         
   5 -10   0        547.39        604.79       139.90 o                         
   6 -10   0         29.11         38.03       288.17 o                         
   7 -10   0          2.37         26.65        72.84 o                         
   8 -10   0         11.49        106.00       329.29 o                         
   9 -10   0         71.69        322.59       264.01 o                         
  10 -10   0         10.29        -99.21       532.81 o                         
  11 -10   0          3.43        256.28       529.82 o                         
  12 -10   0          7.77        472.08       605.52 o                         
  13 -10   0          0.56        310.57       783.49 o                         
   1  -9   0       1099.84       1187.73        57.54 o                         
   2  -9   0         48.11         47.11        16.39 o                         
   3  -9   0        428.77        455.99        40.80 o                         
   4  -9   0         74.60         75.47        13.99 o                         
   5  -9   0        482.92        569.72        51.07 o                         
   6  -9   0        418.33        382.49        44.17 o                         
   7  -9   0        118.08        172.24       149.71 o                         
   8  -9   0        320.74        544.66       187.16 o                         
   9  -9   0        582.52        821.26       235.56 o                         
  10  -9   0        186.42        381.20       286.47 o                         
  11  -9   0        404.73        911.21       522.05 o                         
  12  -9   0         12.23        155.94       379.08 o                         
  13  -9   0          2.22        140.62       557.08 o                         
  14  -9   0          0.46        775.89       800.78 o                         
   0  -8   0        750.69        675.32        62.87 o                         
   1  -8   0         58.59         37.96        10.64 o                         
   2  -8   0          4.21         12.04         9.03 o                         
   3  -8   0       2131.06       2143.09        70.09 o                         
   4  -8   0       1664.56       1764.06        71.31 o                         
   5  -8   0        217.72        206.13        27.65 o                         
   6  -8   0        394.89        329.70        37.79 o                         
   7  -8   0         17.19          5.83        26.81 o                         
   8  -8   0        448.90        700.08       182.54 o                         
   9  -8   0         59.46        133.81       194.60 o                         
  10  -8   0        232.26        729.39       261.10 o                         
  11  -8   0        116.88        537.34       478.06 o                         
  12  -8   0         47.19        268.73      1002.95 o                         
  13  -8   0          7.66        339.12       790.43 o                         
  14  -8   0          3.94        268.33       738.77 o                         
   1  -7   0        186.21        179.48        20.71 o                         
   2  -7   0        285.30        302.01        25.65 o                         
   3  -7   0       2924.14       3369.89       109.84 o                         
   4  -7   0        574.26        585.38        38.64 o                         
   5  -7   0        369.02        401.04        29.69 o                         
   6  -7   0        210.17        189.94        20.47 o                         
   7  -7   0         55.28         53.52        11.84 o                         
   8  -7   0        102.86         69.84       101.87 o                         
   9  -7   0        114.33        211.14        59.31 o                         
  10  -7   0        335.22        276.74       121.78 o                         
  11  -7   0        305.23        374.10       302.82 o                         
  12  -7   0         17.01        -36.08        36.08 o                         
  13  -7   0          0.97        411.40       989.44 o                         
  14  -7   0          1.57        162.34      1243.52 o                         
   0  -6   0      18075.22      26551.55      3944.09 o                         
   1  -6   0      11112.91      14666.60       773.18 o                         
   2  -6   0       1720.55       1921.56        57.65 o                         
   3  -6   0       1492.89       1565.02        66.91 o                         
   4  -6   0        841.91        899.21        36.39 o                         
   5  -6   0        179.01        199.96        18.07 o                         
   6  -6   0        165.62        164.71        17.62 o                         
   7  -6   0        787.20       1047.11        48.75 o                         
   8  -6   0          5.92          5.15         7.90 o                         
   9  -6   0        145.05        196.05        50.82 o                         
  10  -6   0        668.09        979.05       340.91 o                         
  11  -6   0         39.50         39.41        30.59 o                         
  12  -6   0          7.25          2.63        29.10 o                         
  13  -6   0         19.37        305.43       668.74 o                         
  15  -6   0          0.64        -22.18       437.20 o                         
   1  -5   0          8.29         12.26         4.68 o                         
   2  -5   0        206.95        216.30        20.39 o                         
   3  -5   0         56.34         40.42         8.93 o                         
   4  -5   0        208.36        249.20        18.35 o                         
   5  -5   0        435.89        522.19        29.04 o                         
   6  -5   0        476.41        494.34        31.60 o                         
   7  -5   0         68.94         72.46        18.49 o                         
   8  -5   0         27.67         34.03        11.77 o                         
   9  -5   0          0.65         20.11        41.35 o                         
  10  -5   0        118.52        231.99        63.29 o                         
  11  -5   0         34.01          1.63        32.01 o                         
  12  -5   0         80.25        162.76       161.32 o                         
  13  -5   0         77.23         20.78        84.69 o                         
  14  -5   0          1.93        196.50      1438.55 o                         
  15  -5   0         12.62        362.35       418.06 o                         
   0  -4   0       7040.26      10531.03      1485.84 o                         
   1  -4   0       7716.97      10081.44       574.43 o                         
   2  -4   0        943.55       1104.82        55.15 o                         
   3  -4   0         95.26         96.23        33.71 o                         
   4  -4   0        660.67        700.39        28.95 o                         
   5  -4   0       3737.00       4189.52       122.36 o                         
   6  -4   0        157.39        172.14        17.60 o                         
   7  -4   0         39.74         31.60         4.48 o                         
   8  -4   0        119.48        143.55        23.42 o                         
   9  -4   0         24.48         30.72        11.55 o                         
  10  -4   0         98.32        101.23        31.14 o                         
  11  -4   0         48.58         51.39        49.57 o                         
  12  -4   0          1.48          7.95       111.75 o                         
  13  -4   0          1.18        -16.31       111.62 o                         
  14  -4   0          6.89       -219.66       910.80 o                         
  15  -4   0          4.37         92.42       324.60 o                         
   1  -3   0      25541.28      33813.01      1454.50 o                         
   2  -3   0       1429.25       1792.34        70.35 o                         
   3  -3   0       3288.93       3448.49       147.99 o                         
   4  -3   0       4852.59       5642.75       182.03 o                         
   5  -3   0       5643.14       6958.94       108.48 o                         
   6  -3   0       2322.02       2710.89        62.73 o                         
   7  -3   0        793.86        671.03        35.09 o                         
   8  -3   0         42.31         56.90        18.35 o                         
   9  -3   0         27.83         24.31        10.63 o                         
  10  -3   0          2.98         24.06        24.91 o                         
  11  -3   0          6.28         20.45        21.64 o                         
  12  -3   0         21.32         29.06        95.78 o                         
  13  -3   0          1.02         -1.18        85.42 o                         
  14  -3   0          1.33        396.17       369.29 o                         
  15  -3   0          1.22        332.56       402.12 o                         
   0  -2   0      24760.88      35612.24      2647.62 o                         
   1  -2   0        172.56        163.71         9.35 o                         
   2  -2   0       5449.12       6677.50       292.11 o                         
   3  -2   0        149.07        179.32        12.91 o                         
   4  -2   0       3070.93       3641.67       110.33 o                         
   5  -2   0       2306.93       2396.10        86.69 o                         
   6  -2   0       6819.61       8807.34       233.66 o                         
   7  -2   0       2512.66       2797.55       100.58 o                         
   8  -2   0        348.65        367.40        38.63 o                         
   9  -2   0        151.53        132.30        27.46 o                         
  10  -2   0          1.21         25.64        49.38 o                         
  11  -2   0         13.40         37.87       132.29 o                         
  12  -2   0        195.00        288.79        53.52 o                         
  13  -2   0         23.37         47.31        29.70 o                         
  14  -2   0         26.50        232.50       373.70 o                         
  15  -2   0         10.80        279.88       417.42 o                         
  16  -2   0          8.29         17.66       165.08 o                         
   1  -1   0        240.20        272.43         8.79 o                         
   2  -1   0       6017.64       6529.66       228.13 o                         
   3  -1   0         50.38         62.69         4.85 o                         
   4  -1   0       5468.95       5186.96        90.96 o                         
   5  -1   0       6967.87       7381.08       166.50 o                         
   6  -1   0         41.08         41.93        15.34 o                         
   7  -1   0       2720.06       4223.20       328.23 o                         
   8  -1   0         88.14        282.36       104.29 o                         
   9  -1   0          4.89         33.43        16.43 o                         
  10  -1   0         71.41        170.61        37.48 o                         
  11  -1   0          2.37         15.28       128.91 o                         
  12  -1   0          5.81          0.00        22.45 o                         
  13  -1   0          7.14        -23.17        23.17 o                         
  14  -1   0          0.18        124.84       468.96 o                         
  15  -1   0          4.25        281.38       382.89 o                         
  16  -1   0          2.32        545.35       756.71 o                         
   1   0   0      62871.02      74643.11      2084.30 o                         
   2   0   0      64424.23      73629.60      2003.37 o                         
   3   0   0       1445.43       2056.29        45.20 o                         
   4   0   0      11665.93      12862.84       183.02 o                         
   5   0   0       8576.65       9781.63       168.64 o                         
   6   0   0       4624.34       5193.05       181.37 o                         
   7   0   0       6223.31       7959.23       110.12 o                         
   8   0   0       1869.71       1887.21        88.06 o                         
   9   0   0        640.82        483.76        37.43 o                         
  10   0   0        169.47        273.63        40.95 o                         
  11   0   0         27.05         -6.82        73.16 o                         
  12   0   0        378.96        749.72       238.89 o                         
  13   0   0         24.42         40.18       140.23 o                         
  14   0   0         19.21        105.17       336.52 o                         
  15   0   0         12.19          3.67        53.45 o                         
  16   0   0         10.92         47.30       539.25 o                         
   1   1   0        240.36        287.30        10.53 o                         
   2   1   0       6020.50       6468.95       265.44 o                         
   3   1   0         49.70         49.29         4.24 o                         
   4   1   0       5469.13       5172.02        62.71 o                         
   5   1   0       6971.17       7504.07       131.55 o                         
   6   1   0         41.35         38.30         7.29 o                         
   7   1   0       2717.86       3765.52       155.67 o                         
   8   1   0         88.29        141.22        32.08 o                         
   9   1   0          4.86         15.50        12.89 o                         
  10   1   0         70.96        143.66        63.58 o                         
  11   1   0          2.41         36.43       116.28 o                         
  12   1   0          5.92         27.97       146.91 o                         
  13   1   0          7.17        -10.07        89.16 o                         
  14   1   0          0.16        215.30       445.60 o                         
  15   1   0          4.30         18.60       301.63 o                         
  16   1   0          2.28        422.17       445.36 o                         
   0   2   0      24764.10      33871.35      1495.18 o                         
   1   2   0        169.85        151.14         8.65 o                         
   2   2   0       5452.44       6557.21       212.35 o                         
   3   2   0        148.29        166.78         9.74 o                         
   4   2   0       3063.88       3576.67        78.95 o                         
   5   2   0       2308.19       2393.14        62.31 o                         
   6   2   0       6818.63       8800.59       173.51 o                         
   7   2   0       2515.49       2673.18        69.94 o                         
   8   2   0        349.05        343.29        28.76 o                         
   9   2   0        150.66        121.20        17.06 o                         
  10   2   0          1.20         16.21        32.26 o                         
  11   2   0         13.63         43.53       111.16 o                         
  12   2   0        194.66        278.46        51.69 o                         
  13   2   0         23.53         25.67        42.77 o                         
  14   2   0         26.50        303.09       370.49 o                         
  15   2   0         10.75         68.44       391.47 o                         
  16   2   0          8.34        293.66       454.05 o                         
   1   3   0      25541.70      33024.57      1317.39 o                         
   2   3   0       1433.98       1601.87        60.99 o                         
   3   3   0       3287.99       3379.99       100.76 o                         
   4   3   0       4846.45       5369.19       211.04 o                         
   5   3   0       5637.12       6765.69       124.71 o                         
   6   3   0       2315.82       2629.56        46.96 o                         
   7   3   0        797.29        656.42        25.78 o                         
   8   3   0         41.86         49.01        10.97 o                         
   9   3   0         27.66         23.51        11.13 o                         
  10   3   0          3.09          3.24        18.73 o                         
  11   3   0          5.58        -25.20        25.20 o                         
  12   3   0         21.27         56.26       109.24 o                         
  13   3   0          1.05         -0.44        74.32 o                         
  14   3   0          1.33        258.14       617.07 o                         
  15   3   0          1.23         28.87       287.80 o                         
   0   4   0       7027.36       6998.32       341.37 o                         
   1   4   0       7706.38       7189.36       498.96 o                         
   2   4   0        944.78       1038.54        27.22 o                         
   3   4   0         96.88        103.20        19.58 o                         
   4   4   0        661.14        723.46        20.88 o                         
   5   4   0       3738.74       3950.16        89.77 o                         
   6   4   0        165.44        175.59        12.21 o                         
   7   4   0         41.17         53.33         6.86 o                         
   8   4   0        119.55        122.37        17.28 o                         
   9   4   0         24.74         56.59        13.80 o                         
  10   4   0         97.14        113.66        20.88 o                         
  11   4   0         48.73         57.16        62.41 o                         
  12   4   0          1.59        -18.05        70.38 o                         
  13   4   0          1.17         -9.31        59.69 o                         
  14   4   0          6.68        141.48       442.25 o                         
  15   4   0          4.37          2.05        92.45 o                         
   1   5   0          7.97          7.91         2.08 o                         
   2   5   0        204.08        217.21        12.52 o                         
   3   5   0         57.13         55.30         9.31 o                         
   4   5   0        206.09        230.79        13.26 o                         
   5   5   0        434.48        493.18        20.29 o                         
   6   5   0        478.46        431.79        21.33 o                         
   7   5   0         69.06         77.40        13.27 o                         
   8   5   0         27.41         30.16        16.71 o                         
   9   5   0          0.37         31.80        26.24 o                         
  10   5   0        118.38        171.06        40.79 o                         
  11   5   0         34.16         19.36        62.91 o                         
  12   5   0         80.40         91.02        77.81 o                         
  13   5   0         77.01        313.48       501.78 o                         
  14   5   0          1.86        -25.93      1109.70 o                         
  15   5   0         12.54         58.16       321.55 o                         
   0   6   0      18053.04      20051.07       412.41 o                         
   1   6   0      11104.83      12705.43       299.16 o                         
   2   6   0       1721.97       1810.43        62.97 o                         
   3   6   0       1493.66       1716.31        46.41 o                         
   4   6   0        843.83        947.29        32.58 o                         
   5   6   0        175.39        191.75        13.95 o                         
   6   6   0        162.01        176.53        14.35 o                         
   7   6   0        784.39        998.85        39.96 o                         
   8   6   0          5.62        -17.37        20.43 o                         
   9   6   0        145.05        144.56        23.82 o                         
  10   6   0        668.65        850.80       128.36 o                         
  11   6   0         39.44         18.40        90.20 o                         
  12   6   0          7.13        145.70       522.76 o                         
  13   6   0         19.15        193.70       563.47 o                         
  14   6   0          0.18        -21.14      1684.52 o                         
  15   6   0          0.63        -41.83       344.71 o                         
   1   7   0        186.87        175.24        11.55 o                         
   2   7   0        281.08        279.47        15.52 o                         
   3   7   0       2928.55       3281.64        81.76 o                         
   4   7   0        575.82        573.26        29.12 o                         
   5   7   0        367.52        434.89        27.69 o                         
   6   7   0        210.13        185.17        22.18 o                         
   7   7   0         55.27         18.88        20.70 o                         
   8   7   0        102.19        125.56        34.34 o                         
   9   7   0        114.45        199.63        61.81 o                         
  10   7   0        334.82        327.18        89.56 o                         
  11   7   0        305.23        317.50       187.26 o                         
  12   7   0         16.90        158.98       414.99 o                         
  13   7   0          1.05        159.62       681.06 o                         
   0   8   0        752.78        694.89        36.60 o                         
   1   8   0         58.20         51.45         4.01 o                         
   2   8   0          3.83          5.70         6.65 o                         
   3   8   0       2129.91       2101.75        49.81 o                         
   4   8   0       1661.57       1696.81        55.60 o                         
   5   8   0        216.15        211.99        20.71 o                         
   6   8   0        394.61        387.82        45.71 o                         
   7   8   0         17.38          5.23        15.72 o                         
   8   8   0        449.25        546.47        55.81 o                         
   9   8   0         59.71        106.16        94.81 o                         
  10   8   0        232.37        416.56        82.31 o                         
  11   8   0        116.60         90.23        52.17 o                         
  12   8   0         46.94        -45.60       211.27 o                         
  13   8   0          7.68        188.07       567.48 o                         
  14   8   0          3.85        -28.57       283.40 o                         
   1   9   0       1095.92       1140.10        36.56 o                         
   2   9   0         48.16         47.86        11.57 o                         
   3   9   0        429.70        420.47        26.68 o                         
   4   9   0         71.39         89.56        12.35 o                         
   5   9   0        482.36        513.93        36.02 o                         
   6   9   0        418.54        392.74        43.41 o                         
   7   9   0        118.14         89.15        26.36 o                         
   8   9   0        321.08        305.20        69.89 o                         
   9   9   0        581.51        645.92       223.48 o                         
  10   9   0        187.00        220.42        39.96 o                         
  11   9   0        406.10        270.94       243.53 o                         
  12   9   0         12.30        260.52       697.47 o                         
  13   9   0          2.26        347.72       808.71 o                         
  14   9   0          0.36        384.73       946.24 o                         
   0  10   0        787.84        812.53        86.13 o                         
   1  10   0         83.85         94.98        11.89 o                         
   2  10   0        430.31        496.74        35.06 o                         
   3  10   0        220.62        215.84        17.28 o                         
   4  10   0        168.99        212.07        19.65 o                         
   5  10   0        546.92        532.91        45.54 o                         
   6  10   0         29.04         42.21        22.52 o                         
   7  10   0          2.29         22.80        34.59 o                         
   8  10   0         11.19          5.92        57.43 o                         
   9  10   0         71.84         78.31        49.49 o                         
  10  10   0         10.43         18.55       263.50 o                         
  11  10   0          3.33        113.83      1216.05 o                         
  12  10   0          7.73        256.94       851.50 o                         
  13  10   0          0.56        429.64       622.12 o                         
   1  11   0        127.41        139.10        17.81 o                         
   2  11   0       2804.04       3078.69       181.22 o                         
   3  11   0        459.16        493.09        46.04 o                         
   4  11   0        174.48        136.01        48.40 o                         
   5  11   0        100.92        101.73        48.20 o                         
   6  11   0        214.78        197.85        27.17 o                         
   7  11   0          7.68         26.65        36.30 o                         
   8  11   0         18.29         68.95        25.03 o                         
   9  11   0         45.39        119.79        50.84 o                         
  10  11   0         59.48         55.59       272.10 o                         
   1  12   0         78.11         40.99        18.51 o                         
   2  12   0        250.78        211.10        76.61 o                         
   3  12   0       1198.18       1279.57       254.75 o                         
   4  12   0        429.85        422.12       136.39 o                         
   5  12   0         18.59         12.99        29.16 o                         
   6  12   0        573.16        756.16       322.52 o                         
   7  12   0        332.67        719.09       284.77 o                         
   8  12   0         28.79        267.67       331.10 o                         
   9  12   0          2.10        158.27       483.44 o                         
   2  13   0        233.49        627.55       339.40 o                         
   3  13   0        144.19        214.69       316.72 o                         
   4  13   0        223.67        412.59       293.68 o                         
   5  13   0        212.84        343.83       356.48 o                         
   6  13   0         36.04        125.67       255.26 o                         
   7  13   0         21.32         55.84       192.89 o                         
   8  13   0        175.27        585.64       373.76 o                         
   1  14   0        286.68        394.70       365.51 o                         
   2  14   0         17.38        182.51       310.33 o                         
   3  14   0         11.11        216.68       299.15 o                         
   4  14   0         61.20        171.76       309.88 o                         
   5  14   0         33.10         91.68       296.73 o                         
   6  14   0        102.41        201.66       406.03 o                         
   7  14   0         57.04        109.75       229.78 o                         
   8  14   0         11.37         83.19       264.46 o                         
   1  15   0       1755.03       3204.83       359.82 o                         
   2  15   0        184.54        777.74       391.12 o                         
   3  15   0         34.90        168.33       260.59 o                         
   4  15   0         29.12        157.71       359.23 o                         
   5  15   0         21.50         56.09       328.85 o                         
   6  15   0          1.99        -38.60      4356.79 o                         
   7  15   0        131.99        507.87       387.02 o                         
   8  15   0        124.51        368.18       332.06 o                         
   0  16   0          3.86        139.66       317.50 o                         
   1  16   0          4.14        237.37       404.38 o                         
   2  16   0         22.85        151.11       370.30 o                         
   3  16   0          8.57         66.79       353.93 o                         
   4  16   0          6.59         45.01       360.08 o                         
   5  16   0         18.22        -26.53       222.18 o                         
   6  16   0         58.93         78.91      3174.48 o                         
   7  16   0         16.11        235.93       436.77 o                         
   8  16   0         51.35         26.61       123.79 o                         
   1  17   0         87.97        250.12       316.80 o                         
   2  17   0         14.61         51.30       452.51 o                         
   3  17   0         66.72        236.26       353.79 o                         
   4  17   0        116.93        333.37       686.75 o                         
   5  17   0         81.69        -23.76       476.81 o                         
   6  17   0          9.33         54.51       293.44 o                         
   0  18   0        412.54        707.55       422.89 o                         
   1  18   0        104.96        444.70       313.10 o                         
   2  18   0          2.78        200.88       298.56 o                         
   3  18   0          5.80        -51.42       677.19 o                         
   4  18   0         22.15          1.73        53.68 o                         
  -4 -18   1          6.00        126.69       352.09 o                         
  -3 -18   1          2.61         44.12       229.75 o                         
  -2 -18   1         29.07         38.90       197.94 o                         
  -1 -18   1          9.28        271.16       389.86 o                         
   0 -18   1         44.57        119.87       286.46 o                         
   1 -18   1          7.01        191.85       245.93 o                         
   2 -18   1          2.24         75.42       231.19 o                         
   3 -18   1          6.84        150.43       415.44 o                         
  -6 -17   1          0.65        366.99       300.36 o                         
  -5 -17   1         24.73         91.25       347.02 o                         
  -4 -17   1         61.86        145.33       260.99 o                         
  -3 -17   1         13.61        -19.49      3264.62 o                         
  -2 -17   1          9.50        155.30       261.87 o                         
  -1 -17   1         37.18        209.56       258.53 o                         
   0 -17   1         11.59        207.99       251.49 o                         
   1 -17   1         23.99        102.89       267.80 o                         
   2 -17   1          8.36         62.81       124.05 o                         
   3 -17   1         60.19         88.07       417.54 o                         
   4 -17   1         30.23         53.77       185.85 o                         
   5 -17   1          9.42         22.82      1008.27 o                         
   6 -17   1          2.45        171.18       583.49 o                         
  -8 -16   1         41.44        344.77       294.78 o                         
  -7 -16   1         36.21        321.69       265.60 o                         
  -6 -16   1          2.68        111.88       229.57 o                         
  -5 -16   1         16.67        -46.57       582.31 o                         
  -4 -16   1          4.24        187.89       200.44 o                         
  -3 -16   1         81.78        129.60       234.25 o                         
  -2 -16   1         21.13         86.90       265.81 o                         
  -1 -16   1         94.49        209.33       265.15 o                         
   0 -16   1         38.82         34.62       306.25 o                         
   1 -16   1         32.42         87.34       201.56 o                         
   2 -16   1         40.42         85.37       292.86 o                         
   3 -16   1         70.07        203.53       246.48 o                         
   4 -16   1         33.06        123.88       610.80 o                         
   5 -16   1         24.51        193.16       454.03 o                         
   6 -16   1          3.58         35.72       182.70 o                         
   7 -16   1         13.02        301.54       410.05 o                         
   8 -16   1          2.65        -29.52       163.42 o                         
  -9 -15   1          0.40        134.82       334.40 o                         
  -8 -15   1         69.93        122.64       282.77 o                         
  -7 -15   1         11.81        -54.25       364.55 o                         
  -6 -15   1         99.83        216.48       255.55 o                         
  -5 -15   1          5.66         22.26        55.55 o                         
  -4 -15   1         40.59        121.78       184.57 o                         
  -3 -15   1        119.81        111.67       287.44 o                         
  -2 -15   1         43.24         31.29        66.34 o                         
  -1 -15   1         15.82         37.41       249.83 o                         
   0 -15   1         18.78        142.84       261.68 o                         
   1 -15   1         21.61        108.00       226.86 o                         
   2 -15   1        176.15         98.00       500.30 o                         
   3 -15   1         45.61        101.46       213.91 o                         
   4 -15   1          1.52        -21.58       339.13 o                         
   5 -15   1          3.07        191.78       407.22 o                         
   7 -15   1         33.22        224.73       392.85 o                         
   8 -15   1         54.46        254.16       410.06 o                         
   9 -15   1         11.62        159.17       694.62 o                         
  -9 -14   1         14.66         42.01       120.96 o                         
  -8 -14   1        103.63        214.59       372.70 o                         
  -7 -14   1         15.12         67.27       257.15 o                         
  -6 -14   1          9.10        300.27       307.40 o                         
  -5 -14   1         48.60        192.02       195.80 o                         
  -4 -14   1         31.40        107.07       160.14 o                         
  -3 -14   1         76.63        118.45       142.53 o                         
  -2 -14   1        125.07        164.69       223.49 o                         
  -1 -14   1          5.18        246.28       192.63 o                         
   0 -14   1          8.26         20.67       119.69 o                         
   1 -14   1         88.29        128.77       289.92 o                         
   2 -14   1         90.44         94.02       455.81 o                         
   3 -14   1         16.91         26.69        48.30 o                         
   4 -14   1         22.88         11.90        37.54 o                         
   5 -14   1         21.54         12.22        40.28 o                         
   6 -14   1          2.71          8.28        99.56 o                         
   7 -14   1         33.75         79.82       181.46 o                         
   8 -14   1         55.17        199.70       413.84 o                         
   9 -14   1         10.02        -48.02       345.63 o                         
  10 -14   1          7.21          6.36       185.00 o                         
  -9 -13   1         25.38          1.74        40.06 o                         
  -8 -13   1        124.01        200.28       322.01 o                         
  -7 -13   1         25.06        216.61       204.84 o                         
  -6 -13   1         80.99        129.88       177.92 o                         
  -5 -13   1        141.26        257.14       267.60 o                         
  -4 -13   1          7.40         78.40       136.88 o                         
  -3 -13   1         16.51         50.05       135.38 o                         
  -2 -13   1        341.88        281.40       144.10 o                         
  -1 -13   1        357.10        305.62       165.95 o                         
   0 -13   1         56.29        277.99       180.63 o                         
   1 -13   1        430.91        409.73        54.56 o                         
   2 -13   1         22.95         29.43       137.38 o                         
   3 -13   1          9.68        208.07       233.38 o                         
   4 -13   1          9.39         95.74       238.93 o                         
   5 -13   1        312.83        162.69       251.40 o                         
   6 -13   1        213.37         67.14       237.30 o                         
   7 -13   1        138.24        102.92       545.61 o                         
   8 -13   1         12.40        154.57       321.55 o                         
   9 -13   1         69.89         19.12       322.88 o                         
  10 -13   1         23.69        210.94       333.85 o                         
 -12 -12   1          6.85        341.21       564.93 o                         
 -11 -12   1         16.82         80.15      1394.75 o                         
 -10 -12   1         25.56        253.64       459.49 o                         
  -9 -12   1         19.88         80.99       207.48 o                         
  -8 -12   1          8.86        160.03       242.55 o                         
  -7 -12   1         98.32        225.38       214.83 o                         
  -6 -12   1        234.39        152.67       173.37 o                         
  -5 -12   1        213.18        179.90       191.60 o                         
  -4 -12   1         38.41        206.49       207.99 o                         
  -3 -12   1        302.96        225.46       140.10 o                         
  -2 -12   1        287.25        339.09       137.30 o                         
  -1 -12   1         73.25         95.05       190.13 o                         
   0 -12   1         41.15        115.73       207.09 o                         
   1 -12   1         57.03        -47.72       298.79 o                         
   2 -12   1        100.28        279.95       198.40 o                         
   3 -12   1         42.87         88.11       157.64 o                         
   4 -12   1         39.77         69.04       188.27 o                         
   5 -12   1        177.96        286.45       169.75 o                         
   6 -12   1         68.91        215.73       227.05 o                         
   7 -12   1         10.33         82.44       161.67 o                         
   8 -12   1         62.48         65.92       288.87 o                         
   9 -12   1         33.78        137.30       338.38 o                         
  10 -12   1          7.57         23.53       177.77 o                         
 -13 -11   1          5.11        278.56       790.80 o                         
 -12 -11   1          4.64         69.68      5860.48 o                         
 -11 -11   1         18.21        118.30       588.79 o                         
 -10 -11   1         22.25        -32.55       183.45 o                         
  -9 -11   1          1.77         36.47       126.29 o                         
  -8 -11   1        154.25        227.64       200.62 o                         
  -7 -11   1        161.33        225.32       226.23 o                         
  -6 -11   1         43.05          3.62        81.93 o                         
  -5 -11   1        764.32        684.74       179.00 o                         
  -4 -11   1        455.57        353.22       171.30 o                         
  -3 -11   1        443.57        387.98        83.26 o                         
  -2 -11   1         18.10         66.63        35.58 o                         
  -1 -11   1        270.81        250.87        23.65 o                         
   0 -11   1         31.80         48.93        19.38 o                         
   1 -11   1         59.27         56.56        18.26 o                         
   2 -11   1        248.65        180.93        24.93 o                         
   3 -11   1        509.77        191.38        89.37 o                         
   4 -11   1        653.46        622.47       176.40 o                         
   5 -11   1        292.74        342.01       171.19 o                         
   6 -11   1         40.80         19.59        66.40 o                         
   7 -11   1         30.43        227.70       222.36 o                         
   8 -11   1         27.71        148.51       243.41 o                         
   9 -11   1         46.00        153.00       182.96 o                         
  10 -11   1          5.79         96.26       371.27 o                         
  11 -11   1          6.79        206.25       630.52 o                         
 -13 -10   1          1.62         -9.72        81.17 o                         
 -12 -10   1          4.52         61.42       478.77 o                         
 -11 -10   1         72.32        104.62       556.93 o                         
 -10 -10   1        138.99        216.04       239.84 o                         
  -9 -10   1        304.12        547.51       216.27 o                         
  -8 -10   1        130.82         96.69       134.11 o                         
  -7 -10   1         45.83         26.62       159.31 o                         
  -6 -10   1        795.16        737.66       166.12 o                         
  -5 -10   1         66.78          3.49        25.66 o                         
  -4 -10   1        897.71        767.15        64.23 o                         
  -3 -10   1        472.70        457.65        41.18 o                         
  -2 -10   1       1294.95       1211.83        64.71 o                         
  -1 -10   1         71.36         85.39        18.04 o                         
   0 -10   1        226.97        204.75        26.06 o                         
   1 -10   1        190.61        189.88        24.94 o                         
   2 -10   1       1224.07       1247.41        71.16 o                         
   3 -10   1        213.92        230.97        34.55 o                         
   4 -10   1        570.97        429.70        45.45 o                         
   5 -10   1        283.42        166.69       148.00 o                         
   6 -10   1        186.50        148.09       175.58 o                         
   7 -10   1         22.44         82.42       292.55 o                         
   8 -10   1        365.22        300.18       235.03 o                         
   9 -10   1        103.73         43.54       170.14 o                         
  10 -10   1         90.01        326.59       386.49 o                         
  11 -10   1         31.26        476.11       583.85 o                         
  12 -10   1          5.09        640.32       744.45 o                         
  13 -10   1          1.98        177.69      1079.39 o                         
 -14  -9   1          1.62        103.73       400.90 o                         
 -13  -9   1         14.21        195.83       523.98 o                         
 -12  -9   1          9.27        234.22       452.45 o                         
 -11  -9   1         83.93        292.73       429.57 o                         
 -10  -9   1          6.99        292.49       457.68 o                         
  -9  -9   1        102.21         70.29       172.33 o                         
  -8  -9   1        405.79        375.58       186.86 o                         
  -7  -9   1         14.84          6.92        39.56 o                         
  -6  -9   1         77.11         51.80        36.24 o                         
  -5  -9   1        535.01        512.92        51.78 o                         
  -4  -9   1       2348.09       2213.13       126.62 o                         
  -3  -9   1        606.70        606.33        48.38 o                         
  -2  -9   1        883.82        830.39        37.64 o                         
  -1  -9   1        632.24        662.05        46.06 o                         
   0  -9   1        321.63        364.61        33.25 o                         
   1  -9   1         17.96         18.81        12.70 o                         
   2  -9   1       1305.82       1222.64        70.06 o                         
   3  -9   1        219.97        246.19        34.34 o                         
   4  -9   1       1648.89       1589.72        79.98 o                         
   5  -9   1         45.56         22.99        12.25 o                         
   6  -9   1         42.69        133.37       199.95 o                         
   7  -9   1        232.41        325.43       178.41 o                         
   8  -9   1        450.99        523.58       208.55 o                         
   9  -9   1          3.07        135.57       176.33 o                         
  10  -9   1         35.53        271.30       283.41 o                         
  11  -9   1         19.11        240.75       234.04 o                         
  12  -9   1         15.53        215.51       809.49 o                         
  13  -9   1          5.43        338.48       859.35 o                         
 -14  -8   1          2.71         -2.31        11.08 o                         
 -13  -8   1         14.36        271.10       581.38 o                         
 -12  -8   1         25.00        232.95       374.20 o                         
 -11  -8   1        182.63        351.45       395.65 o                         
 -10  -8   1        268.18        377.63       220.21 o                         
  -9  -8   1         25.37          6.83        75.38 o                         
  -8  -8   1         57.07         61.32       122.23 o                         
  -7  -8   1        144.96         65.10        20.16 o                         
  -6  -8   1        179.55        156.68        25.20 o                         
  -5  -8   1         98.99        101.55        21.15 o                         
  -4  -8   1        970.73        889.91        46.80 o                         
  -3  -8   1        213.71        200.94        24.28 o                         
  -2  -8   1       1746.51       1742.02        85.46 o                         
  -1  -8   1       2729.06       2755.45        82.01 o                         
   0  -8   1       3060.07       3371.12        90.52 o                         
   1  -8   1       2732.48       2873.23        87.54 o                         
   2  -8   1       1892.57       1923.69        73.91 o                         
   3  -8   1        666.33        650.18        46.04 o                         
   4  -8   1        194.15        175.15        23.64 o                         
   5  -8   1         26.29         41.69        14.70 o                         
   6  -8   1        294.05        251.12        32.38 o                         
   7  -8   1         82.20         27.28        44.31 o                         
   8  -8   1         10.06         62.75       172.26 o                         
   9  -8   1        145.41        309.04       259.04 o                         
  10  -8   1        266.78        417.30       268.00 o                         
  11  -8   1        148.30        252.48       375.66 o                         
  12  -8   1         21.03        341.24       639.20 o                         
  13  -8   1          4.11       -242.51       926.28 o                         
  14  -8   1          0.88        238.44       421.27 o                         
 -15  -7   1          0.04        194.59      1456.50 o                         
 -14  -7   1          4.63        277.61       741.71 o                         
 -13  -7   1          4.52        291.17       653.65 o                         
 -12  -7   1         18.43         24.11       143.98 o                         
 -11  -7   1          3.65         -3.98       117.96 o                         
 -10  -7   1        341.35        412.86       151.12 o                         
  -9  -7   1        103.04        159.55        41.87 o                         
  -8  -7   1         48.76         46.76        14.21 o                         
  -7  -7   1        134.97        129.18        18.49 o                         
  -6  -7   1        125.61         93.75        13.24 o                         
  -5  -7   1        539.36        540.94        40.16 o                         
  -4  -7   1       1840.51       1714.47        73.26 o                         
  -3  -7   1        846.15        890.17        43.64 o                         
  -2  -7   1        839.28        897.80        44.60 o                         
  -1  -7   1        474.34        464.52        35.44 o                         
   0  -7   1        399.04        420.37        33.92 o                         
   1  -7   1        633.28        687.83        38.84 o                         
   2  -7   1        570.35        600.54        39.82 o                         
   3  -7   1       2341.82       2063.78       141.77 o                         
   4  -7   1        141.41        120.09        18.52 o                         
   5  -7   1        496.78        440.45        32.43 o                         
   6  -7   1         86.29         95.72        17.04 o                         
   7  -7   1         77.11         87.07        15.26 o                         
   8  -7   1        155.28        142.80        81.52 o                         
   9  -7   1        118.81        125.55        53.60 o                         
  10  -7   1        286.43        319.24        85.06 o                         
  11  -7   1        121.23        141.22        46.23 o                         
  12  -7   1         30.26        180.39       671.02 o                         
  13  -7   1          1.63        184.78      6010.35 o                         
  14  -7   1         15.80        289.57       482.45 o                         
 -15  -6   1          4.03        781.42       956.53 o                         
 -14  -6   1         13.52        362.60       713.27 o                         
 -13  -6   1          1.43        -49.08       505.11 o                         
 -12  -6   1         19.51         17.39        81.29 o                         
 -11  -6   1          8.11         -6.78        94.10 o                         
 -10  -6   1         49.10         67.35        51.16 o                         
  -9  -6   1         34.09         39.50       100.80 o                         
  -8  -6   1        126.41        111.52        23.86 o                         
  -7  -6   1        109.48        102.59        16.18 o                         
  -6  -6   1        475.38        562.05        31.89 o                         
  -5  -6   1       1491.95       1436.69        53.80 o                         
  -4  -6   1        129.17        149.78        13.81 o                         
  -3  -6   1        761.73        739.88        36.36 o                         
  -2  -6   1       1470.40       1291.84        78.67 o                         
  -1  -6   1       2029.93       1851.58        61.65 o                         
   0  -6   1       1724.74       1726.07        90.05 o                         
   1  -6   1       2633.72       2536.40       148.09 o                         
   2  -6   1        311.76        285.49        16.88 o                         
   3  -6   1       1969.26       1831.52       131.52 o                         
   4  -6   1        174.70        181.70        16.33 o                         
   5  -6   1        288.12        319.78        25.18 o                         
   6  -6   1         94.48         71.82        19.99 o                         
   7  -6   1        322.13        301.72        29.69 o                         
   8  -6   1         75.16         68.71        25.32 o                         
   9  -6   1         62.81         79.79        25.98 o                         
  10  -6   1        268.65        249.97        43.84 o                         
  11  -6   1         35.25         21.58        68.60 o                         
  12  -6   1         15.04        -59.53        97.47 o                         
  13  -6   1         36.40        213.84       905.92 o                         
  14  -6   1          8.73        200.97       703.10 o                         
  15  -6   1         12.75        424.46       595.80 o                         
 -15  -5   1          2.11        266.95       865.83 o                         
 -14  -5   1          0.64       -199.95       722.13 o                         
 -13  -5   1          1.47         -0.10        25.71 o                         
 -12  -5   1         74.59         57.10       105.34 o                         
 -11  -5   1        110.84        193.51        43.33 o                         
 -10  -5   1        365.74        379.40        56.17 o                         
  -9  -5   1        319.90        301.35        34.58 o                         
  -8  -5   1         63.83         47.80        12.94 o                         
  -7  -5   1       1992.03       1840.58        83.84 o                         
  -6  -5   1        316.49        357.78        24.96 o                         
  -5  -5   1       1430.13       1437.44        51.78 o                         
  -4  -5   1       3334.03       2841.39       108.06 o                         
  -3  -5   1       1052.25       1035.51        40.62 o                         
  -2  -5   1        511.16        465.79        28.73 o                         
  -1  -5   1         46.06         65.59        10.12 o                         
   0  -5   1        242.58        219.03        16.77 o                         
   1  -5   1       1309.60       1299.02        55.17 o                         
   2  -5   1        141.67        122.97        14.86 o                         
   3  -5   1       2856.09       2808.03       183.11 o                         
   4  -5   1       1087.13        988.74        82.24 o                         
   5  -5   1        428.82        430.67        25.85 o                         
   6  -5   1       1579.04       1505.15        53.64 o                         
   7  -5   1       1125.64       1052.78        52.59 o                         
   8  -5   1        366.52        397.22        38.47 o                         
   9  -5   1        497.19        469.21        60.99 o                         
  10  -5   1        131.61        152.36        38.94 o                         
  11  -5   1         20.80        -13.23        50.56 o                         
  12  -5   1          6.14          9.80       151.24 o                         
  13  -5   1          2.02         10.24        48.46 o                         
  14  -5   1          2.17        190.28       334.63 o                         
  15  -5   1          4.14          0.80       607.43 o                         
 -14  -4   1          4.43        507.63       624.55 o                         
 -13  -4   1         38.94         37.62        55.84 o                         
 -12  -4   1         77.93        122.79        59.25 o                         
 -11  -4   1         32.11         82.20        91.86 o                         
 -10  -4   1        151.16        178.02        36.40 o                         
  -9  -4   1        246.85        268.84        27.97 o                         
  -8  -4   1        264.10        247.58        26.99 o                         
  -7  -4   1        852.17        888.67        60.04 o                         
  -6  -4   1        841.23        763.55        41.34 o                         
  -5  -4   1        259.25        270.35        26.32 o                         
  -4  -4   1       1807.21       1430.27        63.56 o                         
  -3  -4   1       5889.55       4795.38       289.41 o                         
  -2  -4   1       1451.64       1151.16        85.25 o                         
  -1  -4   1       2311.09       2360.16        59.53 o                         
   0  -4   1       1231.94       1139.37        34.71 o                         
   1  -4   1       3218.39       2779.83       212.80 o                         
   2  -4   1       1471.52       1142.84        81.97 o                         
   3  -4   1       3477.15       2675.47       214.32 o                         
   4  -4   1       2480.03       2089.35        91.57 o                         
   5  -4   1       1628.01       1931.01        66.67 o                         
   6  -4   1       1365.37       1364.05        65.16 o                         
   7  -4   1        449.04        445.85        30.99 o                         
   8  -4   1         25.74         30.94        23.82 o                         
   9  -4   1        277.23        286.19        61.59 o                         
  10  -4   1         29.33         30.57        31.58 o                         
  11  -4   1        242.85        254.15        80.45 o                         
  12  -4   1          1.11          3.17       140.68 o                         
  13  -4   1         40.99          3.04       158.65 o                         
  14  -4   1          7.67        305.79       464.01 o                         
  15  -4   1         20.59        330.25       491.63 o                         
 -16  -3   1          3.80        252.71       472.62 o                         
 -15  -3   1         27.67        170.72       506.78 o                         
 -14  -3   1         53.92        -97.85       660.78 o                         
 -13  -3   1         22.47         -3.84        75.47 o                         
 -12  -3   1         11.31         11.99       241.30 o                         
 -11  -3   1         42.69         58.74        28.89 o                         
 -10  -3   1         31.69         42.07        22.08 o                         
  -9  -3   1        228.77        278.64        28.19 o                         
  -8  -3   1        810.81        863.46        54.78 o                         
  -7  -3   1        674.19        626.75        31.98 o                         
  -6  -3   1       1418.09       1337.96        66.78 o                         
  -5  -3   1       1142.39       1059.24        41.48 o                         
  -4  -3   1        908.67        877.61        37.44 o                         
  -3  -3   1        601.81        608.04        34.50 o                         
  -2  -3   1      10071.86       7078.21       430.26 o                         
  -1  -3   1      20385.66      16554.46       832.11 o                         
   0  -3   1       3320.92       3207.49        83.05 o                         
   1  -3   1      21057.69      13780.68      1813.55 o                         
   2  -3   1       3164.98       2992.82       214.80 o                         
   3  -3   1        357.45        391.69        26.88 o                         
   4  -3   1        559.27        466.91        21.76 o                         
   5  -3   1        705.03        641.85        27.44 o                         
   6  -3   1       1081.46       1212.03        76.04 o                         
   7  -3   1        152.52        152.68        21.00 o                         
   8  -3   1        732.70        661.14        45.67 o                         
   9  -3   1         72.77         64.00        34.43 o                         
  10  -3   1         17.97         58.71        53.35 o                         
  11  -3   1        175.95        135.07        94.89 o                         
  12  -3   1        115.82         92.29        50.13 o                         
  13  -3   1         58.61         56.17        64.12 o                         
  14  -3   1          9.75        216.81       372.85 o                         
  15  -3   1         11.64       -146.31       429.53 o                         
 -16  -2   1          5.36        232.39       587.26 o                         
 -15  -2   1         14.45        239.50       385.62 o                         
 -14  -2   1          3.15          2.30       119.93 o                         
 -13  -2   1        164.79        225.03        80.72 o                         
 -12  -2   1        316.63        350.55        56.92 o                         
 -11  -2   1        254.59        237.94        49.55 o                         
 -10  -2   1         67.29         34.94        37.26 o                         
  -9  -2   1        676.88        671.03        45.24 o                         
  -8  -2   1       1137.26       1132.86        53.49 o                         
  -7  -2   1       1717.05       1737.76        73.50 o                         
  -6  -2   1       3566.97       3071.76       126.22 o                         
  -5  -2   1        550.59        440.80        22.61 o                         
  -4  -2   1        504.51        525.18        25.51 o                         
  -3  -2   1       4866.31       3743.92       230.01 o                         
  -2  -2   1        391.74        396.77        14.71 o                         
  -1  -2   1       2074.85       1915.61        77.32 o                         
   0  -2   1        674.96        601.79        15.66 o                         
   1  -2   1        491.96        614.54        41.13 o                         
   2  -2   1       2803.39       2691.06       204.32 o                         
   3  -2   1       2956.43       2567.22        98.53 o                         
   4  -2   1       1872.26       1903.61        40.46 o                         
   5  -2   1       6536.56       6268.48       140.73 o                         
   6  -2   1        789.06        893.27        69.19 o                         
   7  -2   1       3083.61       3108.28       166.30 o                         
   8  -2   1         20.32         11.40         7.76 o                         
   9  -2   1        265.61        288.92        35.45 o                         
  10  -2   1        120.08        121.37        32.32 o                         
  11  -2   1        191.20        186.17        81.83 o                         
  12  -2   1        159.25        186.14        41.48 o                         
  13  -2   1         18.11         30.77        75.98 o                         
  14  -2   1          8.21         47.18       136.52 o                         
  15  -2   1          8.32        282.14       487.31 o                         
 -16  -1   1          0.10        136.16       343.61 o                         
 -15  -1   1          7.48         63.29       439.92 o                         
 -14  -1   1         15.95         49.37        96.63 o                         
 -13  -1   1         21.73         71.05       121.38 o                         
 -12  -1   1        184.01        236.93        45.05 o                         
 -11  -1   1        115.35        138.16       112.43 o                         
 -10  -1   1         96.25         92.34        17.64 o                         
  -9  -1   1         39.15         33.18        11.83 o                         
  -8  -1   1        508.04        568.56        38.16 o                         
  -7  -1   1       1273.38       1592.33       134.22 o                         
  -6  -1   1       1069.33        938.83        46.89 o                         
  -5  -1   1       1394.27       1278.14        39.40 o                         
  -4  -1   1       4714.72       3694.76       193.45 o                         
  -3  -1   1       2155.41       1697.36        91.95 o                         
  -2  -1   1        589.88        551.67        15.83 o                         
  -1  -1   1        225.45        161.30         5.93 o                         
   0  -1   1        506.78        658.03        26.91 o                         
   1  -1   1       1712.72       1418.48        57.27 o                         
   2  -1   1        369.83        342.67        13.42 o                         
   3  -1   1       2751.49       2401.38        65.95 o                         
   4  -1   1       3732.03       3043.24        79.43 o                         
   5  -1   1         42.95         35.73         4.70 o                         
   6  -1   1       3228.55       3133.66       124.43 o                         
   7  -1   1         19.86         35.96        27.44 o                         
   8  -1   1        288.84        306.32        27.45 o                         
   9  -1   1        314.60        315.01        53.03 o                         
  10  -1   1        111.88        145.49        80.57 o                         
  11  -1   1         10.83         23.78        73.37 o                         
  12  -1   1         55.59         89.89        50.57 o                         
  13  -1   1         81.46         83.69        76.19 o                         
  14  -1   1          6.87        135.10       444.47 o                         
  15  -1   1          0.68        102.19       328.70 o                         
 -16   0   1          2.44         93.09       261.45 o                         
 -15   0   1         15.39        238.81       386.46 o                         
 -14   0   1         21.55         15.16       104.55 o                         
 -13   0   1         11.94         50.79       167.19 o                         
 -12   0   1         58.79         22.36       100.44 o                         
 -11   0   1          4.07         57.21        32.26 o                         
 -10   0   1        394.65        595.63        53.75 o                         
  -9   0   1          5.12         15.98         9.88 o                         
  -8   0   1        182.96        166.04        26.76 o                         
  -7   0   1       2986.88       3083.22        85.14 o                         
  -6   0   1       1747.66       1500.09        55.29 o                         
  -5   0   1       3264.03       2761.26        84.09 o                         
  -4   0   1          4.39          4.55         2.75 o                         
  -3   0   1          5.06          5.65         1.38 o                         
  -2   0   1       5967.63       5085.21        83.00 o                         
  -1   0   1          4.56          5.68         0.62 o                         
   0   0   1         33.48         36.30         2.08 o                         
   1   0   1        492.05        423.66        16.64 o                         
   2   0   1       1763.51       1781.91        34.14 o                         
   3   0   1        494.93        439.99        13.14 o                         
   4   0   1          5.55          6.13         2.73 o                         
   5   0   1        143.19        126.37         9.21 o                         
   6   0   1        486.95        429.02        26.92 o                         
   7   0   1        938.50        808.19        41.65 o                         
   8   0   1         33.24        117.36        18.41 o                         
   9   0   1        119.44        202.63        55.25 o                         
  10   0   1        246.08        441.34        94.86 o                         
  11   0   1        129.30         94.39        37.03 o                         
  12   0   1          0.15        -14.11        48.35 o                         
  13   0   1          0.64         -9.71        26.15 o                         
  14   0   1         32.21        310.39       424.29 o                         
  15   0   1         16.21         58.58       631.94 o                         
 -16   1   1          0.08       -113.99       564.47 o                         
 -15   1   1          7.53        103.98       369.12 o                         
 -14   1   1         16.34         66.10       144.91 o                         
 -13   1   1         21.87         63.98        56.34 o                         
 -12   1   1        184.62        268.38       131.51 o                         
 -11   1   1        115.89        169.46        43.36 o                         
 -10   1   1         96.63         80.92        19.67 o                         
  -9   1   1         39.89         31.32         8.09 o                         
  -8   1   1        513.21        569.54        32.97 o                         
  -7   1   1       1273.51       1504.64        80.56 o                         
  -6   1   1       1078.11        958.82        32.35 o                         
  -5   1   1       1401.06       1277.47        36.89 o                         
  -4   1   1       4709.14       3996.59       109.47 o                         
  -3   1   1       2152.98       1870.62        51.03 o                         
  -2   1   1        593.28        520.25        17.67 o                         
  -1   1   1        225.74        161.37         6.15 o                         
   0   1   1        506.18        653.21        36.32 o                         
   1   1   1       1708.59       1383.79        94.66 o                         
   2   1   1        370.67        352.53        12.82 o                         
   3   1   1       2758.88       2479.92        56.97 o                         
   4   1   1       3722.64       3020.67        76.07 o                         
   5   1   1         42.46         34.56         6.27 o                         
   6   1   1       3219.43       3378.19       181.21 o                         
   7   1   1         20.36         24.89        10.07 o                         
   8   1   1        286.31        270.88        34.32 o                         
   9   1   1        315.99        348.04        36.58 o                         
  10   1   1        112.82        123.54        34.96 o                         
  11   1   1         11.01         18.64        53.37 o                         
  12   1   1         55.23         39.69        19.84 o                         
  13   1   1         82.16         61.84       144.74 o                         
  14   1   1          6.78        169.81       513.42 o                         
  15   1   1          0.68         39.76       498.65 o                         
 -16   2   1          5.55        437.80       460.91 o                         
 -15   2   1         14.54        296.43       411.27 o                         
 -14   2   1          3.19        168.10       275.45 o                         
 -13   2   1        162.97        192.82        92.72 o                         
 -12   2   1        318.17        326.24        53.83 o                         
 -11   2   1        255.27        227.17        43.49 o                         
 -10   2   1         66.96         42.53        16.05 o                         
  -9   2   1        680.21        712.62        53.93 o                         
  -8   2   1       1131.47       1166.43        62.45 o                         
  -7   2   1       1717.15       1774.25        76.71 o                         
  -6   2   1       3569.12       3556.00        95.23 o                         
  -5   2   1        547.20        507.21        20.88 o                         
  -4   2   1        500.78        548.90        19.42 o                         
  -3   2   1       4881.28       4191.81       105.21 o                         
  -2   2   1        382.95        371.50        14.15 o                         
  -1   2   1       2066.98       1806.58        46.76 o                         
   0   2   1        676.78        625.93        15.35 o                         
   1   2   1        495.24        577.69        35.76 o                         
   2   2   1       2792.65       2579.52       193.04 o                         
   3   2   1       2950.46       2450.09       126.62 o                         
   4   2   1       1878.03       1905.20        58.28 o                         
   5   2   1       6547.52       5996.94       193.28 o                         
   6   2   1        789.13        898.37        35.08 o                         
   7   2   1       3081.15       3070.64       131.88 o                         
   8   2   1         20.70          5.26        10.53 o                         
   9   2   1        266.00        278.37        32.17 o                         
  10   2   1        122.48         86.59        31.18 o                         
  11   2   1        190.74        180.81        83.68 o                         
  12   2   1        158.17        152.36       103.39 o                         
  13   2   1         18.59         84.23       130.10 o                         
  14   2   1          8.02         25.05       222.11 o                         
  15   2   1          8.21         44.77       543.68 o                         
 -16   3   1          4.00        184.95       734.15 o                         
 -15   3   1         27.84       -149.07       414.46 o                         
 -14   3   1         54.16        292.21       288.62 o                         
 -13   3   1         21.96          3.86        22.35 o                         
 -12   3   1         11.49         14.56        99.02 o                         
 -11   3   1         42.90         16.82        13.92 o                         
 -10   3   1         30.36         15.59        17.99 o                         
  -9   3   1        230.75        300.64        34.06 o                         
  -8   3   1        815.86        867.36        47.72 o                         
  -7   3   1        675.40        611.20        30.21 o                         
  -6   3   1       1431.40       1458.14        43.22 o                         
  -5   3   1       1143.39       1103.61        33.49 o                         
  -4   3   1        918.73        888.79        26.87 o                         
  -3   3   1        592.97        554.28        19.30 o                         
  -2   3   1      10081.06       7265.22       259.95 o                         
  -1   3   1      20410.61      16537.29       447.75 o                         
   0   3   1       3320.73       3228.15        70.08 o                         
   1   3   1      21031.08      15429.63      1075.88 o                         
   2   3   1       3169.50       2945.95       181.12 o                         
   3   3   1        364.84        366.96        32.42 o                         
   4   3   1        550.53        446.04        28.79 o                         
   5   3   1        705.60        627.63        21.78 o                         
   6   3   1       1070.26       1243.72        63.27 o                         
   7   3   1        151.90        162.49        14.70 o                         
   8   3   1        726.16        644.93        43.04 o                         
   9   3   1         70.81         65.45        12.94 o                         
  10   3   1         18.47         68.80        39.76 o                         
  11   3   1        174.81        150.99        48.10 o                         
  12   3   1        116.39        105.61        65.71 o                         
  13   3   1         58.14         29.72       106.08 o                         
  14   3   1          9.86        264.56       518.00 o                         
  15   3   1         11.55        203.55       633.54 o                         
 -15   4   1         25.95        265.11       484.86 o                         
 -14   4   1          4.22         83.36       710.72 o                         
 -13   4   1         38.54         77.74        99.13 o                         
 -12   4   1         78.39         46.69        34.61 o                         
 -11   4   1         31.67         41.12        29.29 o                         
 -10   4   1        151.01        146.05        23.82 o                         
  -9   4   1        244.66        244.83        24.96 o                         
  -8   4   1        264.13        250.56        20.25 o                         
  -7   4   1        853.85        863.48        35.56 o                         
  -6   4   1        842.15        742.79        30.38 o                         
  -5   4   1        260.87        249.06        15.81 o                         
  -4   4   1       1803.44       1518.70        34.67 o                         
  -3   4   1       5899.84       5033.51       209.74 o                         
  -2   4   1       1461.75       1294.53        47.11 o                         
  -1   4   1       2288.29       2433.15        44.46 o                         
   0   4   1       1229.48       1100.30        56.30 o                         
   1   4   1       3225.52       3195.25       107.19 o                         
   2   4   1       1470.45       1133.31        66.33 o                         
   3   4   1       3470.59       2689.74       194.17 o                         
   4   4   1       2472.94       2207.13       105.39 o                         
   5   4   1       1635.40       1946.13        62.81 o                         
   6   4   1       1362.52       1359.11        41.04 o                         
   7   4   1        451.30        430.09        27.09 o                         
   8   4   1         25.74         21.07         8.49 o                         
   9   4   1        275.54        255.89        23.02 o                         
  10   4   1         29.60         24.97        22.66 o                         
  11   4   1        242.16        136.24        77.24 o                         
  12   4   1          1.21          8.55        33.08 o                         
  13   4   1         42.05         87.45       437.28 o                         
  14   4   1          7.70         19.12       156.81 o                         
  15   4   1         20.34        186.20       788.60 o                         
 -15   5   1          2.09        343.71       581.20 o                         
 -14   5   1          0.66        -42.93       625.96 o                         
 -13   5   1          1.39       -138.74       705.83 o                         
 -12   5   1         74.28         62.95        32.56 o                         
 -11   5   1        110.25        153.62        25.03 o                         
 -10   5   1        366.59        335.93        33.69 o                         
  -9   5   1        316.67        341.67        41.30 o                         
  -8   5   1         64.24         48.28        11.75 o                         
  -7   5   1       1990.32       1870.94        68.11 o                         
  -6   5   1        317.16        330.82        19.14 o                         
  -5   5   1       1430.60       1406.31        45.75 o                         
  -4   5   1       3347.24       2859.33        98.87 o                         
  -3   5   1       1044.94       1032.51        42.57 o                         
  -2   5   1        516.74        473.88        20.88 o                         
  -1   5   1         47.00         57.54         7.74 o                         
   0   5   1        241.53        250.98        11.43 o                         
   1   5   1       1307.43       1311.43        45.53 o                         
   2   5   1        140.16        145.06        10.20 o                         
   3   5   1       2844.82       2940.75       115.24 o                         
   4   5   1       1077.60        909.62        63.09 o                         
   5   5   1        431.44        423.40        22.12 o                         
   6   5   1       1566.91       1460.34        53.75 o                         
   7   5   1       1127.13       1064.79        57.60 o                         
   8   5   1        367.48        378.98        27.69 o                         
   9   5   1        497.53        443.94        42.64 o                         
  10   5   1        132.19        110.52        20.46 o                         
  11   5   1         20.48         -6.73       158.39 o                         
  12   5   1          5.99        -32.31        32.31 o                         
  13   5   1          2.00        -88.33       496.69 o                         
  15   5   1          4.09       -167.87      1107.17 o                         
 -15   6   1          4.21       -141.45      1287.98 o                         
 -14   6   1         13.60        349.82       606.89 o                         
 -13   6   1          1.31         -5.52        80.00 o                         
 -12   6   1         19.42         52.49        27.77 o                         
 -11   6   1          8.42         22.45        19.28 o                         
 -10   6   1         49.93         83.50        20.70 o                         
  -9   6   1         33.78         20.69        27.38 o                         
  -8   6   1        125.94        138.99        32.16 o                         
  -7   6   1        109.37         95.85        13.39 o                         
  -6   6   1        479.67        545.50        26.63 o                         
  -5   6   1       1493.30       1388.30        61.67 o                         
  -4   6   1        131.47        163.81        14.43 o                         
  -3   6   1        766.66        782.21        29.98 o                         
  -2   6   1       1472.32       1325.88        43.98 o                         
  -1   6   1       2018.55       1788.05        37.46 o                         
   0   6   1       1733.12       1797.48        62.51 o                         
   1   6   1       2627.50       2666.96        83.07 o                         
   2   6   1        309.93        332.00        14.56 o                         
   3   6   1       1967.56       2033.59        68.48 o                         
   4   6   1        170.94        183.93        15.49 o                         
   5   6   1        286.05        292.81        22.48 o                         
   6   6   1         96.75        105.05        15.55 o                         
   7   6   1        321.77        282.40        23.04 o                         
   8   6   1         76.01         48.68        10.32 o                         
   9   6   1         61.04        115.76        59.19 o                         
  10   6   1        267.06        232.41        41.51 o                         
  11   6   1         35.61       -140.14       294.35 o                         
  12   6   1         14.73        152.56       477.30 o                         
  13   6   1         36.06        353.43       504.50 o                         
  15   6   1         13.00        -15.58      1675.78 o                         
 -15   7   1          0.05        367.32       809.72 o                         
 -14   7   1          4.56       -177.97       678.61 o                         
 -13   7   1          4.63       -127.84       617.19 o                         
 -12   7   1         18.58         20.34       156.55 o                         
 -11   7   1          3.40          3.10        41.76 o                         
 -10   7   1        340.23        424.24        54.48 o                         
  -9   7   1        103.04        142.94        33.67 o                         
  -8   7   1         50.41         41.30        14.14 o                         
  -7   7   1        135.88        120.55        15.07 o                         
  -6   7   1        124.08        120.98        16.64 o                         
  -5   7   1        547.74        560.61        30.74 o                         
  -4   7   1       1844.51       1884.99        51.79 o                         
  -3   7   1        846.87        889.90        30.58 o                         
  -2   7   1        851.18        810.88        35.79 o                         
  -1   7   1        479.44        432.51        18.17 o                         
   0   7   1        398.49        346.61        24.67 o                         
   1   7   1        619.10        642.67        32.80 o                         
   2   7   1        562.07        542.25        22.12 o                         
   3   7   1       2336.01       2093.76        88.27 o                         
   4   7   1        141.10        162.32        16.31 o                         
   5   7   1        500.53        474.30        31.38 o                         
   6   7   1         85.89         84.13        13.70 o                         
   7   7   1         79.14         75.90        19.18 o                         
   8   7   1        155.20         88.23        54.70 o                         
   9   7   1        118.08        137.43        33.73 o                         
  10   7   1        287.61        271.45        46.29 o                         
  11   7   1        119.84        368.43       390.32 o                         
  12   7   1         30.24        368.72       512.93 o                         
  13   7   1          1.62        285.89       650.05 o                         
  14   7   1         16.03        188.99       454.64 o                         
 -14   8   1          2.64         23.67       302.79 o                         
 -13   8   1         14.45         21.59       803.61 o                         
 -12   8   1         25.14         -7.90        52.65 o                         
 -11   8   1        183.42        237.76        45.90 o                         
 -10   8   1        267.39        259.98        57.40 o                         
  -9   8   1         26.78          9.96        21.89 o                         
  -8   8   1         57.77         58.90        45.10 o                         
  -7   8   1        144.76        137.07        22.87 o                         
  -6   8   1        175.51        212.81        23.33 o                         
  -5   8   1         99.43         94.53        14.63 o                         
  -4   8   1        975.29        944.31        36.00 o                         
  -3   8   1        212.84        180.95        15.08 o                         
  -2   8   1       1749.68       1676.05        46.92 o                         
  -1   8   1       2727.82       2712.13        80.75 o                         
   0   8   1       3052.71       3219.69        70.26 o                         
   1   8   1       2729.44       2799.63        75.36 o                         
   2   8   1       1898.51       1905.47        43.98 o                         
   3   8   1        661.45        659.88        27.02 o                         
   4   8   1        190.93        173.60        14.16 o                         
   5   8   1         26.06         23.85        14.51 o                         
   6   8   1        290.68        295.77        29.62 o                         
   7   8   1         82.28         43.92        27.71 o                         
   8   8   1          9.57         14.88        21.43 o                         
   9   8   1        148.62        202.85        53.77 o                         
  10   8   1        267.05        228.99        43.36 o                         
  11   8   1        147.68        385.89       414.48 o                         
  12   8   1         20.99        427.70       448.67 o                         
  13   8   1          4.04        100.41       398.90 o                         
  14   8   1          0.86        602.08       713.99 o                         
 -14   9   1          1.59        197.82       891.97 o                         
 -13   9   1         14.48         12.18       121.44 o                         
 -12   9   1          9.42        402.94       854.77 o                         
 -11   9   1         85.40        102.09        30.20 o                         
 -10   9   1          6.91          3.29        54.99 o                         
  -9   9   1        102.60        107.12        70.63 o                         
  -8   9   1        408.36        404.75        49.47 o                         
  -7   9   1         14.28         21.05        25.98 o                         
  -6   9   1         77.26         46.53        19.35 o                         
  -5   9   1        533.21        475.88        28.92 o                         
  -4   9   1       2335.87       2250.89       109.37 o                         
  -3   9   1        608.14        553.85        27.16 o                         
  -2   9   1        878.59        895.19        33.04 o                         
  -1   9   1        638.58        600.52        34.57 o                         
   0   9   1        319.61        305.17        24.98 o                         
   1   9   1         16.37         19.14         5.57 o                         
   2   9   1       1309.25       1188.95        47.88 o                         
   3   9   1        221.53        242.91        17.53 o                         
   4   9   1       1657.08       1649.62        73.54 o                         
   5   9   1         44.54         24.19        12.32 o                         
   6   9   1         42.32         47.08        16.61 o                         
   7   9   1        230.27        279.35        41.23 o                         
   8   9   1        448.56        461.92        53.48 o                         
   9   9   1          3.08         64.58        53.24 o                         
  10   9   1         35.40          7.96       131.81 o                         
  11   9   1         18.96        -35.90       249.55 o                         
  12   9   1         15.55        228.68       410.04 o                         
  13   9   1          5.42       -202.97       726.62 o                         
 -12  10   1          4.63         30.58       295.17 o                         
 -11  10   1         72.99        331.70       543.76 o                         
 -10  10   1        140.70        216.85        41.26 o                         
  -9  10   1        302.69        336.31        51.90 o                         
  -8  10   1        130.80         97.74        50.45 o                         
  -7  10   1         45.41         70.02        53.76 o                         
  -6  10   1        799.61        848.23        93.30 o                         
  -5  10   1         66.90         53.02        17.24 o                         
  -4  10   1        897.00        800.67        36.30 o                         
  -3  10   1        475.09        483.09        26.69 o                         
  -2  10   1       1299.13       1290.00        45.29 o                         
  -1  10   1         70.33         65.40        16.78 o                         
   0  10   1        227.10        205.20        17.45 o                         
   1  10   1        188.55        154.71        13.04 o                         
   2  10   1       1218.12       1218.91        43.68 o                         
   3  10   1        215.64        248.95        26.47 o                         
   4  10   1        571.45        500.84        32.53 o                         
   5  10   1        283.15        257.94        30.20 o                         
   6  10   1        184.77        137.97        48.59 o                         
   7  10   1         22.81         22.47        68.13 o                         
   8  10   1        363.16        241.51        29.97 o                         
   9  10   1        103.48         67.60        19.88 o                         
  10  10   1         88.90         67.43       148.42 o                         
  11  10   1         30.79        405.67       502.09 o                         
  12  10   1          5.12        -29.84      2170.98 o                         
  13  10   1          2.01         98.16       515.52 o                         
 -10  11   1         22.70         33.12        26.46 o                         
  -9  11   1          1.78         -4.67        92.60 o                         
  -8  11   1        153.66        181.73        37.22 o                         
  -7  11   1        159.84        173.01        73.86 o                         
  -6  11   1         43.18         28.48        19.99 o                         
  -5  11   1        763.23        712.30        59.28 o                         
  -4  11   1        453.85        386.68        44.30 o                         
  -3  11   1        444.23        357.69        33.73 o                         
  -2  11   1         18.17         83.34        76.90 o                         
  -1  11   1        269.30        286.08        31.69 o                         
   0  11   1         32.55         48.52        16.46 o                         
   1  11   1         59.54         76.31        15.96 o                         
   2  11   1        248.64        266.28        32.46 o                         
   3  11   1        508.28        342.72        54.69 o                         
   4  11   1        655.23        615.92        58.95 o                         
   5  11   1        295.28        282.16        43.37 o                         
   6  11   1         39.40         78.48        41.82 o                         
   7  11   1         30.11         15.35        81.14 o                         
   8  11   1         27.93         12.32        39.18 o                         
   9  11   1         45.94        -39.09       711.23 o                         
  10  11   1          5.57        118.09      1812.75 o                         
  11  11   1          6.85        212.16       472.15 o                         
  -9  12   1         19.94        149.54       207.71 o                         
  -8  12   1          8.73         34.28       184.70 o                         
  -7  12   1         99.15        131.70        66.98 o                         
  -6  12   1        230.94        232.45        39.18 o                         
  -5  12   1        209.64        180.73        34.43 o                         
  -4  12   1         37.88         70.14        33.62 o                         
  -3  12   1        303.63        286.49       150.20 o                         
  -2  12   1        288.61        286.93        41.74 o                         
  -1  12   1         72.79         98.74       142.71 o                         
   0  12   1         40.91         41.61        21.36 o                         
   1  12   1         57.39         18.52        19.13 o                         
   2  12   1         98.67        125.62        33.40 o                         
   3  12   1         43.09         18.25        17.87 o                         
   4  12   1         39.15        -10.55        32.62 o                         
   5  12   1        179.24        111.49        36.92 o                         
   6  12   1         68.93         68.27        33.77 o                         
   7  12   1         10.53        180.69       205.17 o                         
   8  12   1         62.98        280.08       277.26 o                         
  -9  13   1         25.77         16.74       132.05 o                         
  -8  13   1        123.52        169.86       292.33 o                         
  -7  13   1         24.91        123.79       205.61 o                         
  -6  13   1         81.39        183.81       321.09 o                         
  -5  13   1        142.15        336.36       338.67 o                         
  -4  13   1          7.46        -14.05       117.16 o                         
  -3  13   1         17.13         19.44       131.19 o                         
  -2  13   1        340.19        246.88        55.16 o                         
  -1  13   1        357.09        379.91        64.91 o                         
   0  13   1         56.11         99.14        30.19 o                         
   2  13   1         23.50        125.58       268.62 o                         
   3  13   1          9.67        106.87       342.63 o                         
   4  13   1          9.43        202.00       524.56 o                         
   5  13   1        311.56        353.23       278.30 o                         
   6  13   1        213.47        265.54       378.44 o                         
   7  13   1        137.91        331.71       329.34 o                         
   8  13   1         12.49        220.62       319.85 o                         
  -9  14   1         14.53        -37.37      1238.29 o                         
  -8  14   1        102.21        172.35       264.57 o                         
  -7  14   1         14.65        -83.67       364.46 o                         
  -5  14   1         49.70        136.11       263.85 o                         
  -4  14   1         30.90         22.62       152.41 o                         
  -3  14   1         76.49        170.38       290.78 o                         
  -2  14   1        124.70         52.31       707.67 o                         
  -1  14   1          5.18         94.10       323.62 o                         
   0  14   1          8.28         -9.45        78.05 o                         
   2  14   1         90.76        -62.10       265.90 o                         
   3  14   1         16.97        206.26       310.57 o                         
   4  14   1         22.66        254.46       393.84 o                         
   5  14   1         20.61         25.90       286.95 o                         
   6  14   1          2.81        278.95       273.79 o                         
   7  14   1         34.85        146.66       329.41 o                         
   8  14   1         55.01        315.70       427.97 o                         
  -9  15   1          0.40        175.45       641.53 o                         
  -8  15   1         70.32        223.45       310.66 o                         
  -7  15   1         12.10        -66.16       684.17 o                         
  -6  15   1         99.66        -27.93       129.42 o                         
  -5  15   1          5.94         43.37       342.21 o                         
  -3  15   1        119.42        213.74       424.74 o                         
  -2  15   1         43.12         81.38       332.71 o                         
  -1  15   1         15.96        310.19       388.00 o                         
   0  15   1         18.78        389.40       363.53 o                         
   1  15   1         21.77        -28.90       138.15 o                         
   2  15   1        175.54        304.34       303.48 o                         
   3  15   1         45.20        246.78       453.81 o                         
   4  15   1          1.57        251.83       501.69 o                         
   5  15   1          3.00        -50.73       870.99 o                         
   6  15   1         25.13        211.61       393.35 o                         
   7  15   1         32.78        243.65       319.79 o                         
  -8  16   1         42.19        144.82       503.75 o                         
  -7  16   1         37.12         77.17       391.77 o                         
  -6  16   1          2.43         25.23        80.32 o                         
  -5  16   1         16.52        -26.01       350.78 o                         
  -4  16   1          4.41        274.29       466.85 o                         
  -3  16   1         83.34        -40.94       629.65 o                         
  -2  16   1         21.18        176.59       328.80 o                         
  -1  16   1         95.30        304.35       368.47 o                         
   0  16   1         39.36         67.31       345.52 o                         
   1  16   1         32.84        123.17       203.54 o                         
   2  16   1         40.65        137.10       359.98 o                         
   3  16   1         68.79        229.27       355.86 o                         
   5  16   1         24.71         55.25      1188.23 o                         
   6  16   1          3.65        -93.55       465.06 o                         
   7  16   1         12.73        199.75       380.78 o                         
  -6  17   1          0.65        136.19       328.88 o                         
  -5  17   1         24.96         76.52       246.20 o                         
  -4  17   1         62.42         62.89       486.15 o                         
  -3  17   1         14.18        298.10       480.61 o                         
  -2  17   1          9.30         63.83       362.81 o                         
  -1  17   1         37.54        254.20       343.00 o                         
   0  17   1         11.34         40.66       250.40 o                         
   1  17   1         24.13        286.79       248.58 o                         
   2  17   1          8.05        225.45       252.54 o                         
   3  17   1         60.01        392.84       525.95 o                         
   4  17   1         30.67       -102.72       577.34 o                         
   5  17   1          9.07       -114.93       848.97 o                         
   6  17   1          2.34         -1.13         7.87 o                         
  -4  18   1          5.94         81.22       472.03 o                         
  -3  18   1          2.50         78.74       664.99 o                         
  -2  18   1         29.62        -34.68       275.75 o                         
  -1  18   1          8.84        149.33       425.39 o                         
   0  18   1         44.64        270.03       485.35 o                         
   1  18   1          7.15         34.46       443.07 o                         
   2  18   1          2.11        284.48       317.05 o                         
   3  18   1          6.75         80.69       276.78 o                         
  -4 -18   2         11.83         30.77       264.86 o                         
  -3 -18   2          3.94         37.42       298.62 o                         
  -2 -18   2          2.47        158.63       302.42 o                         
  -1 -18   2         21.57        -39.18       385.69 o                         
   0 -18   2         16.09        152.66       304.54 o                         
   1 -18   2         12.05         45.49       239.24 o                         
   2 -18   2         13.47         94.26       304.19 o                         
   3 -18   2          5.95        293.57       454.17 o                         
  -6 -17   2          8.73         86.98       193.53 o                         
  -5 -17   2         50.28        141.19       244.89 o                         
  -4 -17   2         43.84        -45.18       308.36 o                         
  -3 -17   2          4.93         41.97        93.42 o                         
  -2 -17   2         31.59        200.84       308.65 o                         
  -1 -17   2          5.57        199.99       321.33 o                         
   0 -17   2          4.33         78.26       521.93 o                         
   1 -17   2         11.91         51.36       235.97 o                         
   2 -17   2          0.32        148.80       216.36 o                         
   3 -17   2         19.37         74.01      4917.34 o                         
   4 -17   2         39.49         -5.23        85.18 o                         
  -8 -16   2         52.38        276.75       336.50 o                         
  -7 -16   2         87.76        282.94       282.00 o                         
  -6 -16   2         16.02         44.73       200.93 o                         
  -5 -16   2          1.78        163.35       304.19 o                         
  -4 -16   2         10.69         12.11       182.39 o                         
  -3 -16   2          4.13        163.02       282.54 o                         
  -2 -16   2          2.24        122.20       292.70 o                         
  -1 -16   2         65.16         61.04       189.10 o                         
   0 -16   2         16.58        151.01       176.90 o                         
   1 -16   2         48.26         25.44       523.08 o                         
   2 -16   2          2.59         70.08       271.35 o                         
   3 -16   2          5.75       -172.55       650.15 o                         
   4 -16   2         21.94       -128.07       433.02 o                         
   5 -16   2         15.16         -0.61         9.54 o                         
   6 -16   2         93.49        315.14       340.40 o                         
   7 -16   2         58.17          9.18        57.39 o                         
  -9 -15   2         10.02        200.21       292.48 o                         
  -8 -15   2         94.61        418.58       272.28 o                         
  -7 -15   2         31.26        -18.01       625.90 o                         
  -6 -15   2          2.96        -30.77       202.27 o                         
  -5 -15   2         19.34        108.08       151.88 o                         
  -4 -15   2         21.26          6.44        74.79 o                         
  -3 -15   2         73.32        277.62       176.54 o                         
  -2 -15   2        144.47        278.54       241.56 o                         
  -1 -15   2         50.51        119.61       200.74 o                         
   0 -15   2        148.04        188.72       269.11 o                         
   1 -15   2        151.21        423.00       392.41 o                         
   2 -15   2        139.18         77.96       265.93 o                         
   3 -15   2          3.22        177.60       288.75 o                         
   4 -15   2          2.44         54.70       322.27 o                         
   5 -15   2         41.37        116.26       444.83 o                         
   6 -15   2         22.04         33.49       367.74 o                         
   7 -15   2         38.12        343.26       364.74 o                         
   8 -15   2         16.32        144.36       303.23 o                         
  -9 -14   2         15.65        143.56       314.40 o                         
  -8 -14   2          1.09         80.59       182.73 o                         
  -7 -14   2         30.70        183.39       229.54 o                         
  -6 -14   2         12.59         90.18       177.25 o                         
  -5 -14   2         43.43        171.70       194.93 o                         
  -4 -14   2         19.48        147.57       168.88 o                         
  -3 -14   2         70.50         98.66       139.38 o                         
  -2 -14   2        495.35        819.38       168.23 o                         
  -1 -14   2        223.04        437.68       226.06 o                         
   0 -14   2        110.11        222.04       301.18 o                         
   1 -14   2        271.72        508.67       334.23 o                         
   2 -14   2          7.88        245.69       357.46 o                         
   3 -14   2          2.16         31.31       194.01 o                         
   4 -14   2         65.31         69.34       248.62 o                         
   5 -14   2         90.76         60.59       273.23 o                         
   6 -14   2         36.59        112.10       297.76 o                         
   7 -14   2         63.64        167.26       281.16 o                         
   8 -14   2          0.04        -13.96       173.18 o                         
   9 -14   2         14.88        -26.50      1503.16 o                         
 -11 -13   2          4.44        -16.29       345.63 o                         
 -10 -13   2         57.46        481.78       714.10 o                         
  -9 -13   2         41.87        220.68       223.06 o                         
  -8 -13   2         51.04        180.09       225.61 o                         
  -7 -13   2         12.76        150.20       426.25 o                         
  -6 -13   2         15.24         79.79       166.33 o                         
  -5 -13   2         87.09         39.36       142.67 o                         
  -4 -13   2         49.57        122.52       158.28 o                         
  -3 -13   2        101.14        284.18       161.74 o                         
  -2 -13   2         13.36         24.58        63.28 o                         
  -1 -13   2         56.59         86.19       331.69 o                         
   0 -13   2        165.49        344.59       320.63 o                         
   1 -13   2          7.45         -8.89       235.68 o                         
   2 -13   2        184.63        180.23        95.48 o                         
   3 -13   2         16.85         37.59        49.32 o                         
   4 -13   2         77.81         50.40        90.85 o                         
   5 -13   2          9.58         19.68        53.88 o                         
   6 -13   2          6.96         29.23        22.53 o                         
   7 -13   2         30.99        103.16       254.56 o                         
   8 -13   2         59.76         72.05       320.09 o                         
   9 -13   2         14.83        142.59       276.42 o                         
  10 -13   2          6.53        176.00       304.40 o                         
 -12 -12   2          0.58        -53.47       621.08 o                         
 -11 -12   2          4.95         22.45      1527.18 o                         
 -10 -12   2         61.43        415.74       538.33 o                         
  -9 -12   2         18.63        143.89       247.44 o                         
  -8 -12   2         97.74        217.28       216.00 o                         
  -7 -12   2         62.00        281.40       236.22 o                         
  -6 -12   2        123.68        347.12       226.30 o                         
  -5 -12   2        176.67        334.23       168.63 o                         
  -4 -12   2        681.69       1060.62       144.97 o                         
  -3 -12   2        262.96        273.21       155.95 o                         
  -2 -12   2        141.54        364.79       134.08 o                         
  -1 -12   2        215.01        836.32       256.86 o                         
   0 -12   2        746.02       1292.41       280.53 o                         
   1 -12   2        286.31        159.59        58.55 o                         
   2 -12   2        140.04        380.73       322.43 o                         
   3 -12   2       1000.13       1577.11       295.50 o                         
   4 -12   2        388.12        545.15       287.90 o                         
   5 -12   2         91.59        301.61       247.94 o                         
   6 -12   2         47.90         13.74        81.19 o                         
   7 -12   2         38.28        262.58       215.00 o                         
   8 -12   2         62.77        146.64       328.10 o                         
   9 -12   2         28.70        -24.61       858.15 o                         
  10 -12   2         18.81        218.41       379.87 o                         
 -13 -11   2          0.59        -86.63       517.75 o                         
 -12 -11   2          6.56        265.42       479.92 o                         
 -11 -11   2         31.34         31.98       303.81 o                         
 -10 -11   2         27.01        316.09       367.73 o                         
  -9 -11   2         15.62        322.60       257.29 o                         
  -8 -11   2         73.09        224.36       265.77 o                         
  -7 -11   2         94.66        341.36       183.31 o                         
  -6 -11   2         26.78         21.90       218.69 o                         
  -5 -11   2         28.96        112.58       144.93 o                         
  -4 -11   2        208.32        203.24       110.91 o                         
  -3 -11   2          3.63         35.33        34.59 o                         
  -2 -11   2        378.91        435.15        41.09 o                         
  -1 -11   2        271.94        276.69        47.66 o                         
   0 -11   2        284.91        278.94        28.44 o                         
   1 -11   2        636.95        597.56        55.53 o                         
   2 -11   2         36.99         -4.51        63.11 o                         
   3 -11   2        502.01        631.86       175.77 o                         
   4 -11   2         39.69        145.71       168.06 o                         
   5 -11   2        240.33        296.72       176.17 o                         
   6 -11   2         50.23         99.92       160.15 o                         
   7 -11   2         78.18        244.19       239.29 o                         
   8 -11   2         80.83        197.74       240.62 o                         
   9 -11   2         18.37        159.48       457.91 o                         
  10 -11   2          0.15        167.21       401.01 o                         
  11 -11   2          1.47         55.15       887.61 o                         
 -14 -10   2          0.60         98.76       555.61 o                         
 -13 -10   2          4.56         22.67      1758.11 o                         
 -12 -10   2          9.40        254.18       449.68 o                         
 -11 -10   2         79.72        103.23       386.93 o                         
 -10 -10   2        207.99        357.95       258.55 o                         
  -9 -10   2        123.96        244.31       183.68 o                         
  -8 -10   2        328.60        598.10       213.24 o                         
  -7 -10   2         16.11        154.84       296.12 o                         
  -6 -10   2         23.57        112.76       114.96 o                         
  -5 -10   2         99.31         55.56        21.66 o                         
  -4 -10   2         86.36         86.16        13.75 o                         
  -3 -10   2        454.88        463.37        41.42 o                         
  -2 -10   2        138.65        195.26        32.74 o                         
  -1 -10   2         18.82         14.79        12.16 o                         
   0 -10   2         12.58          7.62        17.43 o                         
   1 -10   2        425.41        567.59        45.10 o                         
   2 -10   2        255.30        278.92        35.57 o                         
   3 -10   2        193.84        212.09        34.99 o                         
   4 -10   2        103.64         40.29        31.80 o                         
   5 -10   2         11.87         33.06       214.64 o                         
   6 -10   2         26.56         22.06       163.41 o                         
   7 -10   2        185.61        515.28       224.29 o                         
   8 -10   2         94.22        134.85       232.48 o                         
   9 -10   2        166.82        146.02       148.69 o                         
  10 -10   2          7.78         44.26       244.83 o                         
  11 -10   2          2.32        380.01       353.29 o                         
  13 -10   2          2.60        287.46       503.15 o                         
 -14  -9   2          2.88        291.35       548.72 o                         
 -13  -9   2          3.26        131.87       648.39 o                         
 -12  -9   2          5.52        183.07       411.23 o                         
 -11  -9   2         15.42        125.79       279.01 o                         
 -10  -9   2        100.56        130.90       167.93 o                         
  -9  -9   2        389.40        642.75       221.21 o                         
  -8  -9   2          3.35        -17.74       287.11 o                         
  -7  -9   2        146.55        420.46       175.93 o                         
  -6  -9   2         13.77         27.76        21.73 o                         
  -5  -9   2        627.22        783.43        58.28 o                         
  -4  -9   2        225.22        252.05        33.12 o                         
  -3  -9   2       1633.42       1625.12        66.46 o                         
  -2  -9   2         16.04         10.94        10.72 o                         
  -1  -9   2        250.48        282.98        29.29 o                         
   0  -9   2         90.77        112.42        18.05 o                         
   1  -9   2         14.33         14.11        20.14 o                         
   2  -9   2       1055.82       1270.54        89.50 o                         
   3  -9   2        107.40        104.44        21.72 o                         
   4  -9   2        239.30        308.75        85.80 o                         
   5  -9   2        151.90        142.08        25.99 o                         
   6  -9   2        331.58        398.62       172.50 o                         
   7  -9   2          4.91        230.57       306.32 o                         
   8  -9   2        112.28        388.86       189.02 o                         
   9  -9   2         51.95        195.59       250.47 o                         
  10  -9   2          8.09         42.95       105.31 o                         
  11  -9   2         70.30        260.17       288.75 o                         
  12  -9   2         23.95          9.28       342.23 o                         
  13  -9   2          1.27        313.42      1172.34 o                         
 -14  -8   2          0.02         97.50       487.73 o                         
 -13  -8   2          0.95         89.38       332.55 o                         
 -12  -8   2         39.19        132.95       483.41 o                         
 -11  -8   2         15.99         59.78       275.68 o                         
 -10  -8   2        311.37        650.39       234.04 o                         
  -9  -8   2        141.17        235.25       189.85 o                         
  -8  -8   2         63.18        123.03       136.04 o                         
  -7  -8   2         63.68         64.32        16.80 o                         
  -6  -8   2        144.43        163.83        24.80 o                         
  -5  -8   2        327.14        362.11        35.04 o                         
  -4  -8   2       1038.45       1057.63        50.08 o                         
  -3  -8   2          3.06         19.23        15.11 o                         
  -2  -8   2       1242.86       1383.84        56.40 o                         
  -1  -8   2       1255.56       1514.64        59.11 o                         
   0  -8   2       1088.09       1304.40        66.30 o                         
   1  -8   2       1259.35       1673.91       117.89 o                         
   2  -8   2        268.60        322.20        33.00 o                         
   3  -8   2        535.71        555.35        45.45 o                         
   4  -8   2        835.78        841.23        54.68 o                         
   5  -8   2         98.19        128.44        21.24 o                         
   6  -8   2        284.61        291.95        40.82 o                         
   7  -8   2         76.77        168.79       178.10 o                         
   8  -8   2        100.77        196.09       219.41 o                         
   9  -8   2        418.99        840.27       252.95 o                         
  10  -8   2         13.70        -37.49       249.39 o                         
  11  -8   2         37.24        196.85       384.97 o                         
  12  -8   2         19.74         16.99       268.46 o                         
  13  -8   2          6.31        170.61       450.38 o                         
  14  -8   2          2.37        255.50       596.75 o                         
 -15  -7   2          1.75        430.40       687.11 o                         
 -14  -7   2          1.06        216.35       592.17 o                         
 -13  -7   2         19.14        254.00       704.00 o                         
 -12  -7   2         17.76        -26.80       113.64 o                         
 -11  -7   2        126.22        144.36        69.72 o                         
 -10  -7   2         32.77         57.91       142.73 o                         
  -9  -7   2         91.67        100.49        39.49 o                         
  -8  -7   2        100.88         92.73        14.58 o                         
  -7  -7   2        268.14        251.43        24.56 o                         
  -6  -7   2          8.67         10.08        15.73 o                         
  -5  -7   2        974.46        997.27        50.56 o                         
  -4  -7   2       1751.26       1999.18        90.66 o                         
  -3  -7   2       2019.76       2172.37        69.60 o                         
  -2  -7   2       1230.89       1391.15        82.05 o                         
  -1  -7   2         91.67        101.32        14.25 o                         
   0  -7   2        153.10        137.61        18.45 o                         
   1  -7   2       1964.22       2098.07        92.18 o                         
   2  -7   2       1360.05       1801.14       131.24 o                         
   3  -7   2       2898.50       3106.92        82.09 o                         
   4  -7   2        230.96        298.59        39.04 o                         
   5  -7   2        331.84        354.03        26.17 o                         
   6  -7   2        310.83        321.31        27.68 o                         
   7  -7   2         65.12         54.17        38.53 o                         
   8  -7   2         99.60         97.76        27.21 o                         
   9  -7   2        181.59        262.25       113.96 o                         
  10  -7   2          3.60        118.41       118.75 o                         
  11  -7   2          0.61         59.85        83.67 o                         
  12  -7   2          2.59        248.92       442.88 o                         
  13  -7   2          2.75        180.51       632.96 o                         
  14  -7   2          0.76        229.90       433.10 o                         
 -15  -6   2          3.71       -184.03      1793.64 o                         
 -14  -6   2          5.92        -10.08       207.75 o                         
 -13  -6   2         43.74         33.94       175.86 o                         
 -12  -6   2         37.42         45.74       156.68 o                         
 -11  -6   2         30.60         12.24        81.76 o                         
 -10  -6   2        626.73        710.72       147.61 o                         
  -9  -6   2        360.16        328.08       103.97 o                         
  -8  -6   2         51.98         55.50        29.69 o                         
  -7  -6   2         43.24         38.65        14.71 o                         
  -6  -6   2       1476.12       1676.09        63.41 o                         
  -5  -6   2        848.53        972.63        59.57 o                         
  -4  -6   2        230.91        281.29        17.91 o                         
  -3  -6   2       1078.03       1142.25        62.17 o                         
  -2  -6   2        229.73        231.34        20.27 o                         
  -1  -6   2       5584.12       6740.05       274.83 o                         
   0  -6   2       4900.90       6236.68       415.53 o                         
   1  -6   2        332.82        390.68        30.10 o                         
   2  -6   2        711.30        656.42        58.22 o                         
   3  -6   2        909.05        859.39        83.98 o                         
   4  -6   2       1794.14       1986.68       110.90 o                         
   5  -6   2       1426.03       1635.89        89.00 o                         
   6  -6   2         27.09         29.28        14.77 o                         
   7  -6   2        238.36        241.49        26.10 o                         
   8  -6   2        250.07        318.75       101.13 o                         
   9  -6   2        739.51       1030.46       283.75 o                         
  10  -6   2         51.49         37.46        36.17 o                         
  11  -6   2         92.30        203.34       104.54 o                         
  12  -6   2         30.37        129.88        41.70 o                         
  13  -6   2          8.75         22.31        82.56 o                         
  14  -6   2          4.52        349.78       628.04 o                         
 -15  -5   2          7.32        -40.26       437.78 o                         
 -14  -5   2          2.61        208.58       520.12 o                         
 -13  -5   2         10.02          6.06       146.14 o                         
 -12  -5   2         26.69         78.47       176.59 o                         
 -11  -5   2        161.18        264.89       175.68 o                         
 -10  -5   2        614.84        799.32        75.86 o                         
  -9  -5   2        493.32        596.69        58.25 o                         
  -8  -5   2        537.78        573.84        39.14 o                         
  -7  -5   2        488.80        547.21        39.56 o                         
  -6  -5   2        438.05        514.50        54.96 o                         
  -5  -5   2         95.59         97.68        12.32 o                         
  -4  -5   2        177.89        166.26        15.02 o                         
  -3  -5   2        749.30        841.76        35.56 o                         
  -2  -5   2       1186.61       1161.44        45.22 o                         
  -1  -5   2       1625.25       2151.48       127.04 o                         
   0  -5   2       2273.75       2660.32        76.93 o                         
   1  -5   2        861.08        968.83        61.07 o                         
   2  -5   2        376.80        353.82        49.35 o                         
   3  -5   2        152.53        172.86        16.12 o                         
   4  -5   2         60.60         67.13         9.04 o                         
   5  -5   2       1404.83       1393.96        58.92 o                         
   6  -5   2        658.25        769.64        40.79 o                         
   7  -5   2        317.45        340.32        31.89 o                         
   8  -5   2        231.79        249.06        62.38 o                         
   9  -5   2        223.83        366.86       213.20 o                         
  10  -5   2        277.38        524.20       173.82 o                         
  11  -5   2         10.09         57.09       135.29 o                         
  12  -5   2         18.93         91.57       156.26 o                         
  13  -5   2          8.67        162.58       277.29 o                         
  14  -5   2          1.04        133.98       569.21 o                         
 -16  -4   2         12.50       -123.67       712.16 o                         
 -15  -4   2          2.78        167.24       746.59 o                         
 -14  -4   2          3.19        277.33       567.38 o                         
 -13  -4   2         37.84        149.30        90.74 o                         
 -12  -4   2        185.14        251.11        50.43 o                         
 -11  -4   2        486.50        642.56       229.85 o                         
 -10  -4   2         41.86         28.65        18.99 o                         
  -9  -4   2         42.90         22.37        13.01 o                         
  -8  -4   2        199.94        224.20        24.14 o                         
  -7  -4   2          5.13          4.40        12.32 o                         
  -6  -4   2         70.11         96.04        13.87 o                         
  -5  -4   2       2680.81       2614.21        70.23 o                         
  -4  -4   2        376.51        401.12        25.14 o                         
  -3  -4   2       2553.44       2611.21        62.20 o                         
  -2  -4   2        503.06        794.24        86.23 o                         
  -1  -4   2      16220.47      22273.17      1515.11 o                         
   0  -4   2      15740.23      21843.56      1554.46 o                         
   1  -4   2       2529.80       2617.44       118.50 o                         
   2  -4   2       2446.97       2778.90       180.76 o                         
   3  -4   2        699.20        760.08        50.59 o                         
   4  -4   2       1039.39       1241.43        88.96 o                         
   5  -4   2        105.93        102.00        11.37 o                         
   6  -4   2        165.03        173.87        19.02 o                         
   7  -4   2        252.08        253.96        25.14 o                         
   8  -4   2        127.81         79.17        42.60 o                         
   9  -4   2        119.51         86.35        46.57 o                         
  10  -4   2        138.94        341.89       180.21 o                         
  11  -4   2        102.27        211.02       113.72 o                         
  12  -4   2         10.68         17.32        86.38 o                         
  13  -4   2         12.78        260.96       472.36 o                         
  14  -4   2          2.73        276.37       482.24 o                         
  15  -4   2          9.05         59.32       396.13 o                         
 -16  -3   2         10.02       -184.71       675.02 o                         
 -15  -3   2         12.42         59.02      1549.18 o                         
 -14  -3   2         26.48         36.09       135.50 o                         
 -13  -3   2         19.95         32.17       307.96 o                         
 -12  -3   2         78.68        107.96        36.05 o                         
 -11  -3   2         80.47        128.87        36.43 o                         
 -10  -3   2        306.96        276.66        50.64 o                         
  -9  -3   2        398.09        464.57        62.12 o                         
  -8  -3   2        515.20        614.16        56.36 o                         
  -7  -3   2       1003.14       1237.46        61.23 o                         
  -6  -3   2        402.57        399.84        26.83 o                         
  -5  -3   2       1878.41       1781.63        48.24 o                         
  -4  -3   2       4616.23       4896.89        80.85 o                         
  -3  -3   2        459.16        406.93        18.86 o                         
  -2  -3   2      22435.91      27918.80       757.07 o                         
  -1  -3   2      22281.35      30534.40      1860.78 o                         
   0  -3   2      20381.71      28457.04      1956.23 o                         
   1  -3   2      28897.78      31972.58      1022.31 o                         
   2  -3   2        284.28        256.16        22.91 o                         
   3  -3   2       4031.43       4739.66       150.34 o                         
   4  -3   2       1595.89       1724.14        49.82 o                         
   5  -3   2        205.63        196.88        15.11 o                         
   6  -3   2        918.53       1007.54        52.03 o                         
   7  -3   2        510.74        595.85        40.33 o                         
   8  -3   2        819.17        948.71        66.73 o                         
   9  -3   2        126.64        173.72       100.76 o                         
  10  -3   2        227.75        296.35        48.66 o                         
  11  -3   2         86.81        143.55        42.89 o                         
  12  -3   2         21.36          0.95       121.92 o                         
  13  -3   2          9.88         49.18        64.22 o                         
  14  -3   2          7.90        127.19       365.66 o                         
  15  -3   2          3.35         28.82       548.54 o                         
 -16  -2   2         10.19        320.41       777.70 o                         
 -15  -2   2          5.83        230.59      1618.34 o                         
 -14  -2   2          1.95          5.33        53.05 o                         
 -13  -2   2         23.47         72.49        26.57 o                         
 -12  -2   2         12.92          7.51       107.42 o                         
 -11  -2   2         97.30        205.15       142.97 o                         
 -10  -2   2         41.89         59.33        31.08 o                         
  -9  -2   2         54.04         25.44        20.61 o                         
  -8  -2   2        575.14        586.62        40.97 o                         
  -7  -2   2       2513.02       3190.34       215.09 o                         
  -6  -2   2       8647.10      10650.55       325.25 o                         
  -5  -2   2       1213.23       1119.78        41.18 o                         
  -4  -2   2        627.49        669.79        21.44 o                         
  -3  -2   2       2908.11       2741.99        48.60 o                         
  -2  -2   2        215.39        235.02        10.67 o                         
  -1  -2   2        931.44       1401.78        66.26 o                         
   0  -2   2       1077.45       1459.52        53.84 o                         
   1  -2   2        456.53        492.96        16.27 o                         
   2  -2   2       2747.43       3047.87       146.81 o                         
   3  -2   2         59.10         62.63        15.97 o                         
   4  -2   2        181.62        190.00        13.40 o                         
   5  -2   2       8825.36      10917.80       200.12 o                         
   6  -2   2       4803.80       5251.47       161.80 o                         
   7  -2   2        419.96        400.96        26.53 o                         
   8  -2   2        149.25        150.07        23.88 o                         
   9  -2   2        181.42        199.32        28.42 o                         
  10  -2   2         20.03         66.39        25.11 o                         
  11  -2   2         40.72         57.01        25.26 o                         
  12  -2   2         25.63         99.38        70.38 o                         
  13  -2   2          5.25          5.62       167.91 o                         
  14  -2   2         12.30        190.80       419.69 o                         
  15  -2   2          2.13        244.20       348.05 o                         
 -16  -1   2         10.55         85.17       528.01 o                         
 -15  -1   2          1.65        184.72       821.36 o                         
 -14  -1   2         31.74         38.41       138.19 o                         
 -13  -1   2         48.00         38.05        57.12 o                         
 -12  -1   2         26.93         43.66        85.52 o                         
 -11  -1   2        374.66        392.15       113.98 o                         
 -10  -1   2        738.99        864.58        53.52 o                         
  -9  -1   2        102.37        126.77        32.68 o                         
  -8  -1   2        579.07        697.43        41.38 o                         
  -7  -1   2        230.36        515.40       157.71 o                         
  -6  -1   2       4046.66       4736.62       162.50 o                         
  -5  -1   2       1398.03       1505.22        34.58 o                         
  -4  -1   2       2185.74       1832.69        35.89 o                         
  -3  -1   2       2551.41       2782.82        56.01 o                         
  -2  -1   2        576.37        585.05        16.20 o                         
  -1  -1   2        323.51        396.31        20.32 o                         
   0  -1   2        709.49        856.99        43.54 o                         
   1  -1   2        914.16        998.53        22.58 o                         
   2  -1   2       2550.88       2783.67       118.62 o                         
   3  -1   2       2569.86       2431.57        40.24 o                         
   4  -1   2        700.26        868.01        37.52 o                         
   5  -1   2       6395.19       6959.99       130.65 o                         
   6  -1   2        110.45        124.91        18.60 o                         
   7  -1   2        499.06        584.83        31.16 o                         
   8  -1   2        284.99        218.25        39.12 o                         
   9  -1   2        376.30        471.38        49.10 o                         
  10  -1   2        195.89        199.38       129.04 o                         
  11  -1   2         39.65         36.60        58.85 o                         
  12  -1   2        148.50        152.82        97.10 o                         
  13  -1   2         14.75          8.58        70.98 o                         
  14  -1   2          3.96        181.98       395.81 o                         
  15  -1   2          9.31         62.25       367.88 o                         
 -16   0   2          0.36        191.36       532.24 o                         
 -15   0   2          3.27        102.41       354.82 o                         
 -14   0   2         42.71         65.48        32.83 o                         
 -13   0   2         49.96         93.87       111.03 o                         
 -12   0   2         41.68         69.53        81.49 o                         
 -11   0   2         29.32         62.93        22.31 o                         
 -10   0   2       1271.60       1418.21       135.87 o                         
  -9   0   2       1066.84       1165.28        57.54 o                         
  -8   0   2        621.95        767.02        37.65 o                         
  -7   0   2       3336.54       4298.58        89.52 o                         
  -6   0   2      13096.67      16409.20       423.41 o                         
  -5   0   2         19.88         19.49         7.72 o                         
  -4   0   2        551.02        464.89        16.88 o                         
  -3   0   2        807.23        816.67        38.16 o                         
  -2   0   2       2898.88       2778.37        46.98 o                         
  -1   0   2       9430.70      12939.57       415.94 o                         
   0   0   2      11682.87      25878.71       557.35 o                         
   1   0   2       1888.12       1821.49        47.38 o                         
   2   0   2       2122.02       2003.39        67.59 o                         
   3   0   2         25.99         18.89         8.46 o                         
   4   0   2        373.75        324.31        15.32 o                         
   5   0   2      10683.29      13480.29       514.51 o                         
   6   0   2       3530.12       4348.15       101.29 o                         
   7   0   2          3.30         91.28        35.15 o                         
   8   0   2       1038.07        968.50        58.70 o                         
   9   0   2        715.33        815.12       122.70 o                         
  10   0   2         31.04        137.64        69.19 o                         
  11   0   2         91.36        110.13       172.47 o                         
  12   0   2          0.08         20.89        59.72 o                         
  13   0   2          1.37        -36.46        85.80 o                         
  14   0   2         14.25         66.79       753.18 o                         
  15   0   2         10.75        -49.00       500.63 o                         
 -16   1   2         10.45        344.92       491.28 o                         
 -15   1   2          1.61        324.67       518.43 o                         
 -14   1   2         31.25         51.99        31.61 o                         
 -13   1   2         47.47         74.28       167.93 o                         
 -12   1   2         26.63         49.50        46.61 o                         
 -11   1   2        373.60        323.31        51.70 o                         
 -10   1   2        745.56        873.64        53.88 o                         
  -9   1   2        101.59        109.94        17.31 o                         
  -8   1   2        576.10        608.48        31.23 o                         
  -7   1   2        236.41        395.16        82.46 o                         
  -6   1   2       4040.15       4440.43       144.78 o                         
  -5   1   2       1396.42       1509.63        36.21 o                         
  -4   1   2       2175.09       1851.34        34.10 o                         
  -3   1   2       2535.94       2718.93        48.21 o                         
  -2   1   2        582.45        604.03        16.26 o                         
  -1   1   2        325.75        409.04        30.63 o                         
   0   1   2        704.62        870.59        42.07 o                         
   1   1   2        907.14       1057.13        46.86 o                         
   2   1   2       2569.05       2788.63       113.99 o                         
   3   1   2       2583.84       2438.89        52.23 o                         
   4   1   2        702.46        817.88        23.89 o                         
   5   1   2       6395.48       6975.35       148.47 o                         
   6   1   2        108.54         91.49        21.71 o                         
   7   1   2        501.13        543.87        30.47 o                         
   8   1   2        283.76        221.37        63.27 o                         
   9   1   2        375.68        479.80        48.24 o                         
  10   1   2        197.49        231.43       128.22 o                         
  11   1   2         38.85         73.33       110.83 o                         
  12   1   2        149.15        170.23       105.30 o                         
  13   1   2         15.10          2.26        29.59 o                         
  14   1   2          3.97        134.76       494.53 o                         
  15   1   2          9.27        339.81       426.79 o                         
 -16   2   2          9.91         49.85       141.97 o                         
 -15   2   2          5.66         71.05       343.93 o                         
 -14   2   2          1.79         52.84        66.09 o                         
 -13   2   2         23.78         43.63        82.30 o                         
 -12   2   2         12.61         15.88        20.49 o                         
 -11   2   2         97.75        182.11        34.15 o                         
 -10   2   2         41.62         44.88        13.17 o                         
  -9   2   2         53.82         50.30         9.81 o                         
  -8   2   2        570.18        593.27        32.91 o                         
  -7   2   2       2507.80       2794.73       107.85 o                         
  -6   2   2       8626.37      10359.86       274.20 o                         
  -5   2   2       1217.50       1246.88        43.86 o                         
  -4   2   2        621.27        671.77        21.79 o                         
  -3   2   2       2911.43       2717.28        66.89 o                         
  -2   2   2        212.33        210.35         9.06 o                         
  -1   2   2        935.55       1361.67        64.64 o                         
   0   2   2       1079.63       1312.89        32.85 o                         
   1   2   2        451.35        481.42        17.02 o                         
   2   2   2       2746.65       2839.16       283.10 o                         
   3   2   2         60.04         74.90         9.23 o                         
   4   2   2        181.21        217.86        18.99 o                         
   5   2   2       8829.25      11035.80       150.32 o                         
   6   2   2       4803.84       5184.35       144.10 o                         
   7   2   2        424.28        415.96        24.80 o                         
   8   2   2        149.32        158.74        32.11 o                         
   9   2   2        181.27        181.75        25.38 o                         
  10   2   2         19.98         57.07        55.86 o                         
  11   2   2         41.17         70.99       111.45 o                         
  12   2   2         25.34         80.93        29.95 o                         
  13   2   2          5.38        -17.31        29.09 o                         
  14   2   2         12.48        138.30       382.21 o                         
  15   2   2          2.19         56.67       795.77 o                         
 -16   3   2         10.03         22.79       521.26 o                         
 -15   3   2         12.53        352.95       372.04 o                         
 -14   3   2         26.13        255.94       364.66 o                         
 -13   3   2         19.72          9.89        99.52 o                         
 -12   3   2         78.20        110.48       119.41 o                         
 -11   3   2         81.34        118.19        28.21 o                         
 -10   3   2        311.10        324.31        33.36 o                         
  -9   3   2        399.20        402.16        46.52 o                         
  -8   3   2        513.29        597.27        37.78 o                         
  -7   3   2        999.26       1188.32        43.71 o                         
  -6   3   2        402.78        431.64        22.73 o                         
  -5   3   2       1864.47       1743.56        42.90 o                         
  -4   3   2       4605.85       4952.67       105.00 o                         
  -3   3   2        452.89        403.18        15.88 o                         
  -2   3   2      22413.85      25383.30       585.80 o                         
  -1   3   2      22319.62      26882.46      1131.54 o                         
   0   3   2      20341.97      25111.88      1362.43 o                         
   1   3   2      28952.95      33008.93       843.46 o                         
   2   3   2        289.56        266.60        22.63 o                         
   3   3   2       4038.62       4878.33       330.88 o                         
   4   3   2       1605.03       1737.62        73.25 o                         
   5   3   2        202.24        215.52        12.96 o                         
   6   3   2        918.51       1054.75        47.33 o                         
   7   3   2        514.23        610.83        28.42 o                         
   8   3   2        818.12        904.65        39.54 o                         
   9   3   2        122.39        140.90        37.31 o                         
  10   3   2        228.17        246.46        43.02 o                         
  11   3   2         87.08        135.09       147.90 o                         
  12   3   2         21.55        -20.74        63.41 o                         
  13   3   2          9.50        238.15       389.19 o                         
  14   3   2          7.73        233.24       591.49 o                         
  15   3   2          3.35         56.68       486.00 o                         
 -16   4   2         12.57        151.16       343.71 o                         
 -15   4   2          2.99        311.06       365.85 o                         
 -14   4   2          3.45         40.43       335.36 o                         
 -13   4   2         38.60        103.29        35.82 o                         
 -12   4   2        183.72        216.82        67.38 o                         
 -11   4   2        484.87        555.24        46.86 o                         
 -10   4   2         41.22         48.38        18.90 o                         
  -9   4   2         41.28         22.74        19.36 o                         
  -8   4   2        198.08        203.48        21.38 o                         
  -7   4   2          4.15          6.50         6.57 o                         
  -6   4   2         69.86         75.81         7.48 o                         
  -5   4   2       2691.47       2795.55        58.30 o                         
  -4   4   2        377.35        386.77        18.18 o                         
  -3   4   2       2568.85       2595.28        45.41 o                         
  -2   4   2        505.93        653.23        42.47 o                         
  -1   4   2      16301.37      20086.75       909.74 o                         
   0   4   2      15660.92      19650.64      1105.32 o                         
   1   4   2       2523.48       2842.66        57.37 o                         
   2   4   2       2434.84       2721.85       159.54 o                         
   3   4   2        698.39        703.25        43.08 o                         
   4   4   2       1029.71       1202.24        97.89 o                         
   5   4   2        108.25        116.12        10.30 o                         
   6   4   2        169.82        175.78        14.55 o                         
   7   4   2        252.83        241.33        19.36 o                         
   8   4   2        129.96         99.77        23.39 o                         
   9   4   2        120.80         78.33        40.55 o                         
  10   4   2        138.97        279.14       257.16 o                         
  11   4   2        103.73        134.90        40.20 o                         
  12   4   2         10.38          6.18       161.26 o                         
  13   4   2         12.55        -51.71       310.59 o                         
  14   4   2          2.89        -22.11      1406.85 o                         
  15   4   2          8.98         68.61       381.54 o                         
 -15   5   2          7.50        238.86       351.06 o                         
 -14   5   2          2.58        274.48       550.33 o                         
 -13   5   2         10.12        -16.04        89.52 o                         
 -12   5   2         26.49         78.34        76.13 o                         
 -11   5   2        162.74        231.01        75.06 o                         
 -10   5   2        620.58        707.16        47.38 o                         
  -9   5   2        491.28        601.45        55.11 o                         
  -8   5   2        545.82        554.51        32.05 o                         
  -7   5   2        489.55        544.86        37.16 o                         
  -6   5   2        435.10        488.19        47.83 o                         
  -5   5   2         94.76         85.15         9.54 o                         
  -4   5   2        174.53        175.68        13.21 o                         
  -3   5   2        750.28        769.47        31.12 o                         
  -2   5   2       1179.18        947.70        61.85 o                         
  -1   5   2       1618.26       2017.58        59.11 o                         
   0   5   2       2280.82       2520.98        53.84 o                         
   1   5   2        868.45        785.05        55.88 o                         
   2   5   2        375.47        318.99        24.65 o                         
   3   5   2        146.07        152.39        14.27 o                         
   4   5   2         61.89         54.00         7.55 o                         
   5   5   2       1407.41       1375.47        68.02 o                         
   6   5   2        659.05        749.05        33.17 o                         
   7   5   2        312.49        337.83        27.77 o                         
   8   5   2        231.43        222.66        27.96 o                         
   9   5   2        220.93        301.01        70.16 o                         
  10   5   2        276.13        404.09        55.45 o                         
  11   5   2         10.12        -23.53        88.10 o                         
  12   5   2         18.65        106.47       353.38 o                         
  13   5   2          8.45       -170.34       673.10 o                         
  14   5   2          1.03        162.68       592.20 o                         
 -15   6   2          3.68        239.43       439.70 o                         
 -14   6   2          5.99        146.90       488.96 o                         
 -13   6   2         44.57        145.84       417.57 o                         
 -12   6   2         37.82         39.83        20.04 o                         
 -11   6   2         30.11         37.15        20.50 o                         
 -10   6   2        624.91        662.69       128.16 o                         
  -9   6   2        361.08        372.89        84.16 o                         
  -8   6   2         54.08         44.80        15.81 o                         
  -7   6   2         42.75         71.38        11.11 o                         
  -6   6   2       1472.60       1602.77        59.61 o                         
  -5   6   2        851.97        968.32        63.96 o                         
  -4   6   2        233.51        275.81        26.03 o                         
  -3   6   2       1084.52       1201.95        35.43 o                         
  -2   6   2        229.80        189.49        18.53 o                         
  -1   6   2       5607.07       6331.20       146.07 o                         
   0   6   2       4886.47       4993.71       187.74 o                         
   1   6   2        327.78        345.94        19.11 o                         
   2   6   2        704.94        658.59        34.98 o                         
   3   6   2        900.05        897.28        54.67 o                         
   4   6   2       1788.39       2102.21        88.60 o                         
   5   6   2       1430.69       1656.46        77.65 o                         
   6   6   2         26.66         32.13         8.12 o                         
   7   6   2        237.57        232.50        21.72 o                         
   8   6   2        250.40        262.37        30.55 o                         
   9   6   2        742.48        868.53       125.71 o                         
  10   6   2         52.33        178.79       294.02 o                         
  11   6   2         91.82        200.27       297.26 o                         
  12   6   2         29.44        247.26       411.21 o                         
  13   6   2          8.49         57.14      1478.30 o                         
  14   6   2          4.41         42.30       689.07 o                         
 -15   7   2          1.63         72.44       303.46 o                         
 -14   7   2          0.98        157.94       692.31 o                         
 -13   7   2         19.10        -83.54       646.59 o                         
 -12   7   2         18.04         20.11       116.43 o                         
 -11   7   2        126.02        181.68        67.83 o                         
 -10   7   2         32.91         64.13       103.39 o                         
  -9   7   2         92.18        103.29        30.21 o                         
  -8   7   2        101.36         79.11        19.86 o                         
  -7   7   2        269.70        260.34        26.77 o                         
  -6   7   2          9.03         34.78        14.92 o                         
  -5   7   2        978.38       1008.23        42.98 o                         
  -4   7   2       1736.93       2075.20       127.62 o                         
  -3   7   2       2009.25       2036.75        79.51 o                         
  -2   7   2       1235.33       1142.43        61.46 o                         
  -1   7   2         89.11         80.72         7.69 o                         
   0   7   2        151.48        139.27         9.88 o                         
   1   7   2       1966.06       1776.00        40.29 o                         
   2   7   2       1364.93       1530.60        58.80 o                         
   3   7   2       2918.13       2885.16        88.93 o                         
   4   7   2        229.81        315.66        39.66 o                         
   5   7   2        331.66        359.10        28.09 o                         
   6   7   2        309.43        328.54        29.81 o                         
   7   7   2         64.37         61.50        23.32 o                         
   8   7   2        100.23        139.72        52.30 o                         
   9   7   2        180.53        272.41       113.19 o                         
  10   7   2          3.69        135.75       384.94 o                         
  11   7   2          0.64        140.55       271.78 o                         
  12   7   2          2.70         33.61       820.20 o                         
  13   7   2          2.82        408.11       557.83 o                         
  14   7   2          0.76        159.39       889.93 o                         
 -14   8   2          0.01       -102.15       367.59 o                         
 -13   8   2          0.80        172.15       631.42 o                         
 -12   8   2         38.64         68.64       150.16 o                         
 -11   8   2         15.93         36.16        30.71 o                         
 -10   8   2        308.19        369.64        53.56 o                         
  -9   8   2        142.15        106.67        29.97 o                         
  -8   8   2         61.89        109.33        30.37 o                         
  -7   8   2         62.58         63.53        19.97 o                         
  -6   8   2        147.74        182.77        21.70 o                         
  -5   8   2        333.46        342.97        49.42 o                         
  -4   8   2       1033.65       1051.21        57.81 o                         
  -3   8   2          3.47         -1.08         7.48 o                         
  -2   8   2       1250.38       1283.20        72.91 o                         
  -1   8   2       1254.63       1276.59        87.13 o                         
   0   8   2       1087.59       1104.51        43.41 o                         
   1   8   2       1251.28       1292.71        53.33 o                         
   2   8   2        266.85        269.78        17.91 o                         
   3   8   2        539.79        508.07        33.71 o                         
   4   8   2        826.96        809.51        38.88 o                         
   5   8   2         96.50        107.49        16.06 o                         
   6   8   2        285.29        277.09        31.62 o                         
   7   8   2         77.11         88.20        34.28 o                         
   8   8   2        100.38        167.77        36.68 o                         
   9   8   2        420.59        451.62       293.17 o                         
  10   8   2         13.87         73.13       515.04 o                         
  11   8   2         37.74        348.78       525.78 o                         
  12   8   2         19.94       -113.40       802.36 o                         
  13   8   2          6.15        -40.82       383.58 o                         
  14   8   2          2.29        548.33       711.44 o                         
 -14   9   2          3.03         47.75      3135.41 o                         
 -13   9   2          3.19        225.87       584.67 o                         
 -12   9   2          5.77        277.91       547.91 o                         
 -11   9   2         15.36         11.89        42.38 o                         
 -10   9   2        100.81         74.60        52.63 o                         
  -9   9   2        387.56        396.90        71.54 o                         
  -8   9   2          3.05          6.15        35.80 o                         
  -7   9   2        144.10        254.91        72.19 o                         
  -6   9   2         13.61          8.12         7.14 o                         
  -5   9   2        625.81        766.58        43.40 o                         
  -4   9   2        226.77        203.10        22.20 o                         
  -3   9   2       1636.70       1651.86        52.93 o                         
  -2   9   2         16.66         14.23         9.30 o                         
  -1   9   2        253.74        273.21        21.78 o                         
   0   9   2         89.37        107.73        24.22 o                         
   1   9   2         13.53          7.49         8.75 o                         
   2   9   2       1057.75       1073.97        44.83 o                         
   3   9   2        107.07         88.52        14.56 o                         
   4   9   2        237.53        257.83        42.52 o                         
   5   9   2        153.36        166.98        26.85 o                         
   6   9   2        333.56        344.87        62.51 o                         
   7   9   2          4.96        -10.66        18.07 o                         
   8   9   2        112.01        136.11        87.46 o                         
   9   9   2         51.88          1.83        20.22 o                         
  10   9   2          8.31        -30.14        30.14 o                         
  11   9   2         69.59        255.53       521.26 o                         
  12   9   2         24.09        249.60       534.84 o                         
 -11  10   2         78.93        130.32        34.72 o                         
 -10  10   2        207.51        215.45       147.96 o                         
  -9  10   2        124.27        123.85        88.45 o                         
  -8  10   2        328.66        398.20       261.47 o                         
  -7  10   2         16.26         64.79        33.19 o                         
  -6  10   2         23.53         54.33        66.46 o                         
  -5  10   2        100.91         54.02        21.07 o                         
  -4  10   2         83.87         62.84        21.10 o                         
  -3  10   2        454.73        451.91        33.25 o                         
  -2  10   2        139.77        168.89        19.94 o                         
  -1  10   2         18.17         21.55        15.44 o                         
   0  10   2         12.82         55.88        26.78 o                         
   1  10   2        422.08        559.94        38.82 o                         
   2  10   2        254.49        251.96        24.78 o                         
   3  10   2        197.11        193.80        22.27 o                         
   4  10   2        102.32         70.01        17.88 o                         
   5  10   2         11.26         40.14        22.79 o                         
   6  10   2         26.56         41.64        23.07 o                         
   7  10   2        184.70        302.72        85.71 o                         
   8  10   2         94.21         88.94        98.18 o                         
   9  10   2        167.45        116.92       127.43 o                         
  10  10   2          8.10          6.20       110.67 o                         
  11  10   2          2.39        158.56       681.75 o                         
  12  10   2          0.31        245.74       758.85 o                         
  13  10   2          2.62        132.19      1183.06 o                         
 -10  11   2         27.40          5.90        19.61 o                         
  -9  11   2         15.49         28.75        69.48 o                         
  -8  11   2         73.23         79.80        25.68 o                         
  -7  11   2         95.78         87.28        50.64 o                         
  -6  11   2         27.15         25.88        45.36 o                         
  -5  11   2         29.11         33.71        96.64 o                         
  -4  11   2        209.76        230.99       119.82 o                         
  -3  11   2          3.36         14.29        19.49 o                         
  -2  11   2        378.84        422.21        47.59 o                         
  -1  11   2        272.80        308.81        40.92 o                         
   0  11   2        284.08        286.27        26.86 o                         
   1  11   2        638.55        605.27        43.29 o                         
   2  11   2         37.76         14.59         9.82 o                         
   3  11   2        499.12        480.53        70.85 o                         
   4  11   2         39.92         71.61        57.35 o                         
   5  11   2        239.22        150.39        32.87 o                         
   6  11   2         49.34        107.69        81.66 o                         
   7  11   2         79.70         69.48        91.06 o                         
   8  11   2         82.27        108.61       252.43 o                         
   9  11   2         18.02         21.67       189.39 o                         
  10  11   2          0.15        143.31       448.84 o                         
  11  11   2          1.46         52.40       286.87 o                         
  12  11   2          8.26        115.04       869.04 o                         
 -10  12   2         61.15        179.87       310.93 o                         
  -9  12   2         18.98         37.52        28.93 o                         
  -8  12   2         96.66        112.31        87.47 o                         
  -7  12   2         62.12         94.84        35.81 o                         
  -6  12   2        123.39        166.76        35.25 o                         
  -5  12   2        177.71        153.57       174.70 o                         
  -4  12   2        682.29        865.32       151.31 o                         
  -3  12   2        261.25        221.34        56.27 o                         
  -2  12   2        140.76        181.39       218.86 o                         
  -1  12   2        212.39        385.60       190.15 o                         
   0  12   2        752.73        912.90       259.92 o                         
   1  12   2        286.59        216.62        35.08 o                         
   2  12   2        142.25        129.17        72.72 o                         
   3  12   2        998.11       1228.63        87.56 o                         
   4  12   2        387.47        315.44        47.44 o                         
   5  12   2         91.85         96.21        36.09 o                         
   6  12   2         47.71        100.43        54.72 o                         
   7  12   2         38.11         97.29        57.23 o                         
   8  12   2         62.51         48.41        48.58 o                         
   9  12   2         28.86        305.71       490.14 o                         
 -10  13   2         58.41        144.47       392.88 o                         
  -9  13   2         41.91         29.06       779.02 o                         
  -8  13   2         51.19         77.79        58.96 o                         
  -7  13   2         13.24          2.62        22.49 o                         
  -6  13   2         15.21         58.81        41.86 o                         
  -5  13   2         88.62         78.35        69.02 o                         
  -4  13   2         49.93         62.17        48.64 o                         
  -3  13   2        101.42         89.56       115.66 o                         
  -2  13   2         12.78         14.18        81.62 o                         
  -1  13   2         56.76        173.81       141.00 o                         
   0  13   2        164.14        186.77        68.78 o                         
   1  13   2          7.40         25.66        25.89 o                         
   2  13   2        184.17        212.79        64.05 o                         
   3  13   2         16.82         83.55        54.72 o                         
   4  13   2         77.46        109.33       126.47 o                         
   5  13   2          9.78        -15.17        41.81 o                         
   6  13   2          7.20        100.97       395.70 o                         
   7  13   2         30.89        186.55       288.72 o                         
 -10  14   2          6.17         65.30       330.58 o                         
  -9  14   2         15.45        106.03       422.83 o                         
  -8  14   2          1.18        -41.95      2297.13 o                         
  -7  14   2         30.59         20.16       590.44 o                         
  -6  14   2         12.77         26.42        87.38 o                         
  -5  14   2         43.70        177.38       284.63 o                         
  -4  14   2         19.13        -59.59       219.04 o                         
  -3  14   2         70.77        -72.91       342.91 o                         
  -2  14   2        495.24        654.52       375.56 o                         
  -1  14   2        222.27        210.99       305.58 o                         
   0  14   2        111.46        489.28       354.43 o                         
   1  14   2        273.42        528.10       326.73 o                         
   3  14   2          2.23        282.37       411.84 o                         
   4  14   2         65.05        364.87       346.87 o                         
   5  14   2         91.03         80.12       532.15 o                         
   6  14   2         36.39        187.52       303.49 o                         
   7  14   2         64.39        243.94       488.35 o                         
  -9  15   2         10.41        174.58       368.11 o                         
  -8  15   2         95.20        136.21       372.92 o                         
  -7  15   2         31.29         93.95       338.11 o                         
  -6  15   2          2.93        103.30       945.47 o                         
  -5  15   2         18.65         47.50       264.24 o                         
  -4  15   2         21.52        -55.75       292.25 o                         
  -3  15   2         72.53        275.50       405.69 o                         
  -2  15   2        144.05        124.34       415.13 o                         
  -1  15   2         50.81        248.49       418.90 o                         
   0  15   2        147.66        198.15       400.37 o                         
   1  15   2        151.70        338.34       393.23 o                         
   2  15   2        137.37        308.41       287.20 o                         
   3  15   2          3.17        -41.63       182.30 o                         
   4  15   2          2.67        111.90       212.94 o                         
   5  15   2         41.23       -122.01       296.94 o                         
   6  15   2         21.50        236.55       533.38 o                         
  -8  16   2         52.43        407.80       359.47 o                         
  -7  16   2         87.72        282.80       453.73 o                         
  -6  16   2         16.38        137.78       291.97 o                         
  -5  16   2          1.65       -120.08       489.90 o                         
  -4  16   2         10.79         37.70       504.67 o                         
  -3  16   2          4.31        154.35       401.99 o                         
  -2  16   2          2.34        117.53       351.60 o                         
  -1  16   2         64.15        248.44       448.63 o                         
   0  16   2         17.14        112.97       325.01 o                         
   1  16   2         48.26          5.90        70.64 o                         
   2  16   2          2.33        210.27       262.21 o                         
   3  16   2          5.55        216.59       316.60 o                         
   4  16   2         22.30        134.10       312.77 o                         
   5  16   2         15.13        305.25       369.99 o                         
   6  16   2         93.21        197.90       451.51 o                         
  -6  17   2          8.90        400.67       497.16 o                         
  -5  17   2         50.81        147.10       511.97 o                         
  -4  17   2         43.98        102.64       314.49 o                         
  -3  17   2          4.86         36.70      1941.01 o                         
  -2  17   2         32.49        -24.79       907.49 o                         
  -1  17   2          5.76        187.27       368.67 o                         
   0  17   2          4.42        288.90       419.91 o                         
   1  17   2         11.45        260.73       291.73 o                         
   2  17   2          0.35         87.56       183.01 o                         
   3  17   2         19.52        179.16       282.92 o                         
   4  17   2         38.92        149.42       476.78 o                         
   5  17   2         18.53        319.89       565.54 o                         
  -4  18   2         11.94        -20.67       420.66 o                         
  -3  18   2          4.24       -125.39       431.08 o                         
  -1  18   2         22.32       -108.99      3128.84 o                         
   0  18   2         16.72        184.99       352.39 o                         
   1  18   2         12.20        140.03       290.84 o                         
   2  18   2         13.79        232.58       341.77 o                         
   3  18   2          6.06        108.07       159.25 o                         
  -4 -18   3         39.86         81.00       170.69 o                         
  -3 -18   3         13.09        100.13       240.45 o                         
  -2 -18   3         13.22         75.60       204.47 o                         
  -1 -18   3          2.67         68.31       213.81 o                         
   0 -18   3         13.55        115.09       260.94 o                         
   1 -18   3          3.26        186.32       394.03 o                         
   2 -18   3         22.70         71.74      4240.46 o                         
  -6 -17   3         35.92        -22.76       292.41 o                         
  -5 -17   3         50.03         93.87       318.30 o                         
  -4 -17   3          0.31        211.81       242.81 o                         
  -3 -17   3         19.64        -18.48       230.33 o                         
  -2 -17   3          5.11        174.75       262.49 o                         
  -1 -17   3          7.61         40.26       206.62 o                         
   0 -17   3         32.17        200.04       262.77 o                         
   1 -17   3         10.49       -156.83       464.38 o                         
   2 -17   3         11.45        273.71       392.57 o                         
   3 -17   3          3.16          0.00         1.05 o                         
   4 -17   3         72.81        120.42       373.10 o                         
   5 -17   3          1.86         43.04      1089.97 o                         
  -8 -16   3          1.53        104.05       279.31 o                         
  -7 -16   3         11.57        -42.87       196.06 o                         
  -6 -16   3         33.02         75.83       247.17 o                         
  -5 -16   3          4.32         73.86       536.93 o                         
  -4 -16   3         10.23        -27.75       233.13 o                         
  -3 -16   3         33.40          6.89       158.32 o                         
  -2 -16   3         50.55        180.39       241.58 o                         
  -1 -16   3        127.51         38.39       265.48 o                         
   0 -16   3        114.44        129.82       345.89 o                         
   1 -16   3         41.33        -14.09      6058.59 o                         
   2 -16   3         39.07       -159.96       610.53 o                         
   3 -16   3         24.82        279.08       411.27 o                         
   4 -16   3         32.87         19.58      1822.86 o                         
   5 -16   3         15.76       -110.91       513.57 o                         
   6 -16   3          2.28        116.12       352.25 o                         
   7 -16   3          8.66        -91.15       580.20 o                         
 -10 -15   3          0.22        -66.77       429.07 o                         
  -9 -15   3         11.88         55.45       161.80 o                         
  -8 -15   3         26.19        183.84       278.98 o                         
  -7 -15   3          4.43        156.47       267.11 o                         
  -6 -15   3         46.62        136.14       259.70 o                         
  -5 -15   3          3.93        118.66       181.77 o                         
  -4 -15   3          3.10         44.06        73.19 o                         
  -3 -15   3         44.08        146.06       149.43 o                         
  -2 -15   3         11.61         46.77       207.88 o                         
  -1 -15   3        149.83        170.87       226.06 o                         
   0 -15   3        168.59        341.01       370.19 o                         
   1 -15   3         53.86        -81.18       309.97 o                         
   2 -15   3         24.67        136.03       283.61 o                         
   3 -15   3          8.39        -39.43       120.65 o                         
   4 -15   3         32.33        322.72       320.63 o                         
   5 -15   3         71.21         19.45       472.80 o                         
   6 -15   3         22.84         87.42       526.20 o                         
   7 -15   3         33.98        225.04       297.15 o                         
   8 -15   3         29.54        176.41       399.96 o                         
 -11 -14   3          0.82         85.90       367.98 o                         
 -10 -14   3         21.54        226.35       388.15 o                         
  -9 -14   3         62.32        201.79       228.13 o                         
  -8 -14   3          3.17        168.58       238.65 o                         
  -7 -14   3         53.61        161.43       178.89 o                         
  -6 -14   3         22.67         85.65       178.29 o                         
  -5 -14   3          7.22          8.47        45.55 o                         
  -4 -14   3          4.59         87.85       159.92 o                         
  -3 -14   3        126.56        277.43       175.95 o                         
  -2 -14   3        488.84        681.39       165.68 o                         
  -1 -14   3         99.29        159.24       252.53 o                         
   0 -14   3        281.45        309.64       279.74 o                         
   1 -14   3        227.76        663.41       382.91 o                         
   2 -14   3        128.72        225.36       337.57 o                         
   3 -14   3          0.78       -145.85       336.02 o                         
   4 -14   3         15.48        160.83       335.58 o                         
   5 -14   3         67.26        198.26       276.20 o                         
   6 -14   3         41.10         37.37       281.81 o                         
   7 -14   3         64.68        138.01       407.67 o                         
   8 -14   3         20.94         65.54       364.95 o                         
   9 -14   3          9.68         60.12     40231.14 o                         
 -12 -13   3          0.94        484.75       566.88 o                         
 -11 -13   3         17.55         -0.45        98.52 o                         
 -10 -13   3         18.81         32.42       322.18 o                         
  -9 -13   3         23.59         91.79       149.09 o                         
  -8 -13   3         37.26        159.85       222.19 o                         
  -7 -13   3        196.53        243.56       168.16 o                         
  -6 -13   3        233.08        275.06       176.88 o                         
  -5 -13   3          6.64        101.58       188.90 o                         
  -4 -13   3        243.65        313.77       156.90 o                         
  -3 -13   3        272.43        274.85       165.45 o                         
  -2 -13   3        322.06        404.45       186.40 o                         
  -1 -13   3        627.65        565.85       288.95 o                         
   0 -13   3        332.26        864.04       298.31 o                         
   1 -13   3         58.13        239.87       253.31 o                         
   2 -13   3        133.06        263.74       367.21 o                         
   3 -13   3         56.81        115.36       398.08 o                         
   4 -13   3        151.10        289.62       281.44 o                         
   5 -13   3        261.06        278.43       289.74 o                         
   6 -13   3        154.68        255.16       251.14 o                         
   7 -13   3          2.35        -88.40       226.89 o                         
   8 -13   3         22.88         25.66       198.72 o                         
   9 -13   3          3.32        -37.63       225.75 o                         
  10 -13   3         17.87         27.66       202.02 o                         
 -12 -12   3         10.04        565.57       802.96 o                         
 -11 -12   3          6.78         54.00       203.44 o                         
 -10 -12   3         19.22         89.74       298.17 o                         
  -9 -12   3         58.53        173.51       198.63 o                         
  -8 -12   3         12.69        -26.03       180.23 o                         
  -7 -12   3         33.82         57.74       114.02 o                         
  -6 -12   3        144.58        205.26       156.54 o                         
  -5 -12   3        223.47        198.15       140.81 o                         
  -4 -12   3        837.00        482.22       142.87 o                         
  -3 -12   3         84.56        110.92       128.83 o                         
  -2 -12   3        581.37        453.09       170.78 o                         
  -1 -12   3         10.01        155.55       156.60 o                         
   0 -12   3         11.51        169.45       213.28 o                         
   1 -12   3        155.38        177.12       212.23 o                         
   2 -12   3        332.03        384.05       327.80 o                         
   3 -12   3        284.19        196.99        55.16 o                         
   4 -12   3        115.46         74.44        28.80 o                         
   5 -12   3         27.23         34.42        50.55 o                         
   6 -12   3          8.91        -12.19       326.06 o                         
   7 -12   3         34.87        142.83       304.78 o                         
   8 -12   3         56.37         27.73       809.86 o                         
   9 -12   3         29.68        346.53       304.98 o                         
  10 -12   3         10.42        176.50       405.54 o                         
  11 -12   3         15.21        150.49       375.93 o                         
 -13 -11   3          6.39        -35.82       461.05 o                         
 -12 -11   3          1.24        148.45       508.24 o                         
 -11 -11   3          5.07         24.70       424.48 o                         
 -10 -11   3          4.17        258.95       529.51 o                         
  -9 -11   3         19.80         91.45       181.50 o                         
  -8 -11   3        125.52        229.42       172.73 o                         
  -7 -11   3         70.29        114.97       120.07 o                         
  -6 -11   3        331.06        255.38       151.71 o                         
  -5 -11   3        590.56        383.66       133.73 o                         
  -4 -11   3        292.22        178.55       108.86 o                         
  -3 -11   3        236.65        162.74       117.09 o                         
  -2 -11   3        384.66        341.14        61.40 o                         
  -1 -11   3        101.85         73.02        40.04 o                         
   0 -11   3        368.26        351.79        52.32 o                         
   1 -11   3        209.62        178.31        30.15 o                         
   2 -11   3        156.99         52.92       280.78 o                         
   3 -11   3         72.67        119.85       143.99 o                         
   4 -11   3        453.87        401.52       246.71 o                         
   5 -11   3         70.10        103.09       218.27 o                         
   6 -11   3        126.23        101.99        55.64 o                         
   7 -11   3          6.51         30.21      1057.62 o                         
   8 -11   3         55.29          8.82       588.15 o                         
   9 -11   3          1.06        -62.27       210.07 o                         
  10 -11   3         13.09        -41.19       270.85 o                         
  11 -11   3          3.76        -51.94       210.84 o                         
  12 -11   3          8.78        161.72       500.74 o                         
 -14 -10   3          0.36         22.43       243.44 o                         
 -13 -10   3          6.13         38.09       396.13 o                         
 -12 -10   3          7.13          2.20       115.92 o                         
 -11 -10   3         95.58         -3.21        48.77 o                         
 -10 -10   3        195.37        115.72       347.70 o                         
  -9 -10   3        134.20        238.02       234.26 o                         
  -8 -10   3         72.00        246.56       206.58 o                         
  -7 -10   3        264.08        147.91       172.69 o                         
  -6 -10   3        209.60        156.00       140.20 o                         
  -5 -10   3        140.04         64.54        40.22 o                         
  -4 -10   3        195.77        206.11        39.38 o                         
  -3 -10   3         45.99         28.53        12.45 o                         
  -2 -10   3        311.80        269.84        33.55 o                         
  -1 -10   3         78.63         65.62        22.51 o                         
   0 -10   3         41.65         36.79         7.68 o                         
   1 -10   3        419.93        335.74        44.10 o                         
   2 -10   3         52.87         25.03        18.76 o                         
   3 -10   3        505.28        403.23        55.14 o                         
   4 -10   3        360.14        201.33        71.99 o                         
   5 -10   3        130.71        342.02       182.33 o                         
   6 -10   3         58.99        108.72       159.36 o                         
   7 -10   3        125.60        147.67       142.01 o                         
   8 -10   3         84.62        259.47       211.12 o                         
   9 -10   3        141.57        345.78       318.53 o                         
  10 -10   3         28.28          0.39        46.05 o                         
  11 -10   3          7.21         14.03        77.00 o                         
  12 -10   3          7.65        120.54       380.05 o                         
 -14  -9   3          0.36        -41.76       767.41 o                         
 -13  -9   3         18.25        360.07       461.20 o                         
 -12  -9   3         33.20        216.42       416.28 o                         
 -11  -9   3         51.75         -4.18        65.59 o                         
 -10  -9   3        164.35        240.91       332.37 o                         
  -9  -9   3         10.74        -35.13       319.78 o                         
  -8  -9   3         31.65         61.59       132.40 o                         
  -7  -9   3         67.28        177.67       153.61 o                         
  -6  -9   3        164.74         77.14        33.49 o                         
  -5  -9   3        218.09        253.48        34.17 o                         
  -4  -9   3         10.02          8.89        12.22 o                         
  -3  -9   3        244.07        207.66        27.74 o                         
  -2  -9   3        416.64        373.30        37.74 o                         
  -1  -9   3        168.94        134.51        25.53 o                         
   0  -9   3         58.84         63.60        12.00 o                         
   1  -9   3        131.44        124.64        21.69 o                         
   2  -9   3         25.24         28.40        11.48 o                         
   3  -9   3        165.24        163.21        27.65 o                         
   4  -9   3        220.54        179.21        25.24 o                         
   5  -9   3         47.90         31.07        16.74 o                         
   6  -9   3          8.26        120.20       143.21 o                         
   7  -9   3         40.44         67.91       162.72 o                         
   8  -9   3        190.78        139.34       154.66 o                         
   9  -9   3         63.66         36.66       181.21 o                         
  10  -9   3        111.29        215.95       232.62 o                         
  11  -9   3          2.51         26.65       171.26 o                         
  12  -9   3          7.44         77.77       315.09 o                         
 -15  -8   3          2.25         10.26       716.31 o                         
 -14  -8   3         39.53        340.87       530.03 o                         
 -13  -8   3         19.24        319.34       440.78 o                         
 -12  -8   3         45.87          4.27        23.39 o                         
 -11  -8   3        106.54         59.41       491.68 o                         
 -10  -8   3        650.44        597.66       281.88 o                         
  -9  -8   3         20.81        114.83       241.50 o                         
  -8  -8   3        196.30        350.53       153.12 o                         
  -7  -8   3        123.89         57.96        27.34 o                         
  -6  -8   3        739.69        655.50        50.13 o                         
  -5  -8   3        447.70        455.37        38.87 o                         
  -4  -8   3        346.23        325.15        32.46 o                         
  -3  -8   3       1574.11       1400.80        60.91 o                         
  -2  -8   3       1230.69       1208.03        58.37 o                         
  -1  -8   3        229.22        263.22        27.22 o                         
   0  -8   3        549.97        555.67        42.77 o                         
   1  -8   3        277.59        260.99        28.79 o                         
   2  -8   3       1185.13       1129.44        57.11 o                         
   3  -8   3        344.87        328.44        34.90 o                         
   4  -8   3        618.44        545.08        47.24 o                         
   5  -8   3        729.00        646.47        53.01 o                         
   6  -8   3         99.15        117.12        82.74 o                         
   7  -8   3        182.87        169.72       149.48 o                         
   8  -8   3        200.69        209.32       206.13 o                         
   9  -8   3        863.89       1147.43       369.15 o                         
  10  -8   3         12.55        102.27       120.08 o                         
  11  -8   3          6.92         42.01       147.67 o                         
  12  -8   3          0.18        -17.28       247.33 o                         
  13  -8   3          6.39         88.26       536.43 o                         
 -15  -7   3          4.10       -160.10       517.99 o                         
 -14  -7   3         13.95       -100.74       479.29 o                         
 -13  -7   3         45.80        -17.57       176.64 o                         
 -12  -7   3         85.04        248.87       370.39 o                         
 -11  -7   3        515.52        472.88       114.09 o                         
 -10  -7   3        483.22        405.86        59.87 o                         
  -9  -7   3        781.05        891.35        74.21 o                         
  -8  -7   3         90.86         38.94        25.71 o                         
  -7  -7   3         18.27         -6.90        14.07 o                         
  -6  -7   3        137.46        144.65        22.71 o                         
  -5  -7   3        710.53        672.58        40.90 o                         
  -4  -7   3        957.79        890.80        43.25 o                         
  -3  -7   3       1913.92       1700.03        67.37 o                         
  -2  -7   3        202.41        228.03        20.92 o                         
  -1  -7   3        731.48        575.13        28.72 o                         
   0  -7   3        517.55        496.46        33.01 o                         
   1  -7   3       2779.64       2738.79        70.53 o                         
   2  -7   3       2136.00       1746.66        74.23 o                         
   3  -7   3         51.94         40.26         9.45 o                         
   4  -7   3        323.63        318.27        23.76 o                         
   5  -7   3         65.68         48.30        10.27 o                         
   6  -7   3        182.62        137.35        20.11 o                         
   7  -7   3        213.62        249.42       124.41 o                         
   8  -7   3        548.82        572.37       125.27 o                         
   9  -7   3        553.84        629.32       106.38 o                         
  10  -7   3        137.79        256.46        52.91 o                         
  11  -7   3         95.03         49.75        62.03 o                         
  12  -7   3         52.15        364.12       345.02 o                         
  13  -7   3          5.93        179.72       617.87 o                         
  14  -7   3          0.09        205.32       585.08 o                         
 -15  -6   3         18.98        -54.87       436.99 o                         
 -14  -6   3        100.55        278.12       493.79 o                         
 -13  -6   3         11.07         -1.45       191.80 o                         
 -12  -6   3          0.06          3.04        82.51 o                         
 -11  -6   3        409.40        625.56        72.78 o                         
 -10  -6   3        517.86        598.45        70.57 o                         
  -9  -6   3        606.37        537.31        71.50 o                         
  -8  -6   3        226.09        207.22        23.91 o                         
  -7  -6   3        452.54        429.21        32.22 o                         
  -6  -6   3         97.71        105.06        15.79 o                         
  -5  -6   3        329.88        275.09        25.84 o                         
  -4  -6   3       2238.53       2019.31        90.35 o                         
  -3  -6   3       5372.13       4488.72       238.28 o                         
  -2  -6   3        527.85        473.25        28.06 o                         
  -1  -6   3       3495.87       3812.96        68.21 o                         
   0  -6   3       3289.09       2650.15       146.85 o                         
   1  -6   3        346.96        333.12        19.28 o                         
   2  -6   3       8301.36       7392.82       475.78 o                         
   3  -6   3        930.22        824.58        68.79 o                         
   4  -6   3        325.70        309.36        22.23 o                         
   5  -6   3          3.13          5.97        11.81 o                         
   6  -6   3        889.18        847.71        47.99 o                         
   7  -6   3        203.39        166.30        23.11 o                         
   8  -6   3        437.67        438.58        96.88 o                         
   9  -6   3        465.20        534.29        64.80 o                         
  10  -6   3         24.70         91.24        92.71 o                         
  11  -6   3         27.00         86.66       112.54 o                         
  12  -6   3        115.87        398.70       380.25 o                         
  13  -6   3         10.88       -339.15      1073.66 o                         
  14  -6   3          1.44        155.77       451.70 o                         
 -16  -5   3          5.34        -44.73       424.28 o                         
 -15  -5   3         11.48         71.12     22106.19 o                         
 -14  -5   3         31.21        256.27       469.49 o                         
 -13  -5   3        133.91        142.87        46.93 o                         
 -12  -5   3         22.78         31.02        66.41 o                         
 -11  -5   3        292.26        342.55        55.63 o                         
 -10  -5   3        597.55        557.82        63.73 o                         
  -9  -5   3        168.13        125.98        19.67 o                         
  -8  -5   3         16.40         21.80        10.55 o                         
  -7  -5   3        684.29        572.79        47.04 o                         
  -6  -5   3         17.81         15.74         8.16 o                         
  -5  -5   3        317.83        329.51        26.47 o                         
  -4  -5   3        569.21        569.80        31.91 o                         
  -3  -5   3       1427.56       1364.16        61.98 o                         
  -2  -5   3        251.33        302.01        15.85 o                         
  -1  -5   3       4378.02       4196.37        59.05 o                         
   0  -5   3       3331.02       2605.59       123.52 o                         
   1  -5   3       1239.63       1125.96        67.21 o                         
   2  -5   3         23.12         13.82         7.13 o                         
   3  -5   3       1537.96       1568.66        62.17 o                         
   4  -5   3        220.69        214.62        16.95 o                         
   5  -5   3        182.72        189.03        18.21 o                         
   6  -5   3        293.07        267.76        27.76 o                         
   7  -5   3         33.04         39.43        23.39 o                         
   8  -5   3        541.08        615.76        97.62 o                         
   9  -5   3        213.98        239.74        47.58 o                         
  10  -5   3        174.72        241.36        45.41 o                         
  11  -5   3         33.86         92.84        37.70 o                         
  12  -5   3         54.87        135.26        70.60 o                         
  13  -5   3          1.13        -21.05       275.88 o                         
  14  -5   3          1.42          5.61       271.87 o                         
 -16  -4   3          6.27        192.28       619.90 o                         
 -15  -4   3         42.94        689.40       585.32 o                         
 -14  -4   3         24.65        236.73       481.94 o                         
 -13  -4   3         57.66         80.31        30.09 o                         
 -12  -4   3         14.61        -22.92        22.92 o                         
 -11  -4   3        134.65         72.92        49.43 o                         
 -10  -4   3         12.19         53.36        61.47 o                         
  -9  -4   3        305.59        255.96        24.65 o                         
  -8  -4   3        181.28        178.36        25.17 o                         
  -7  -4   3       2995.61       2707.39        92.92 o                         
  -6  -4   3        827.17        786.60        40.40 o                         
  -5  -4   3         68.83         72.38        11.15 o                         
  -4  -4   3       3262.33       2565.22       152.15 o                         
  -3  -4   3       3455.25       2981.55       142.23 o                         
  -2  -4   3       2017.54       1698.24        50.40 o                         
  -1  -4   3        212.36        196.14        10.44 o                         
   0  -4   3        928.89        731.84        54.30 o                         
   1  -4   3       3794.45       2868.80       141.88 o                         
   2  -4   3       4291.43       3324.81       207.36 o                         
   3  -4   3        785.85        768.61        35.01 o                         
   4  -4   3       1101.40       1068.76        42.84 o                         
   5  -4   3       1026.99       1042.63        39.74 o                         
   6  -4   3       1555.01       1431.02        88.90 o                         
   7  -4   3         84.74         89.30        17.52 o                         
   8  -4   3        350.55        341.52        39.58 o                         
   9  -4   3         99.35         90.85        32.96 o                         
  10  -4   3        264.49        148.22        58.35 o                         
  11  -4   3         45.17         27.03        38.88 o                         
  12  -4   3         19.17         57.82        61.76 o                         
  13  -4   3          2.58        269.70       581.70 o                         
  14  -4   3         55.55        429.79       547.80 o                         
 -16  -3   3          1.19        -81.46       837.63 o                         
 -15  -3   3          8.49        328.90       670.90 o                         
 -14  -3   3         43.10        118.60        51.70 o                         
 -13  -3   3        128.56        130.66        39.43 o                         
 -12  -3   3         58.67         99.61        83.51 o                         
 -11  -3   3         71.18         76.13       103.29 o                         
 -10  -3   3        209.33        182.66        34.69 o                         
  -9  -3   3         48.37         31.87        17.74 o                         
  -8  -3   3        402.19        317.61        35.52 o                         
  -7  -3   3          0.12          5.60         6.54 o                         
  -6  -3   3        377.77        356.31        25.02 o                         
  -5  -3   3        507.60        431.77        27.85 o                         
  -4  -3   3       1473.26       1214.40        55.50 o                         
  -3  -3   3       6978.09       5203.81       285.15 o                         
  -2  -3   3        635.77        602.42        17.11 o                         
  -1  -3   3         17.50         19.13         3.73 o                         
   0  -3   3        132.38        136.00         7.82 o                         
   1  -3   3       3755.55       3312.78       132.28 o                         
   2  -3   3       6577.19       5182.72       231.50 o                         
   3  -3   3         38.69         38.26         6.17 o                         
   4  -3   3        782.24        759.46        36.99 o                         
   5  -3   3         25.14         23.97         5.41 o                         
   6  -3   3         58.70         59.04         8.51 o                         
   7  -3   3        237.84        237.91        24.53 o                         
   8  -3   3         69.49         90.20        21.28 o                         
   9  -3   3        284.23        308.23        77.95 o                         
  10  -3   3         90.39        153.18        38.77 o                         
  11  -3   3        191.30        206.10        41.94 o                         
  12  -3   3         67.75         92.80        61.23 o                         
  13  -3   3          3.86        156.81       558.48 o                         
  14  -3   3          9.98        398.46       863.99 o                         
  15  -3   3         10.10        371.14       495.19 o                         
 -16  -2   3          1.76        346.20      1060.83 o                         
 -15  -2   3          1.57        210.65      1166.56 o                         
 -14  -2   3         20.62         -5.03        35.05 o                         
 -13  -2   3         36.24         16.06        22.54 o                         
 -12  -2   3        244.12        262.49        65.65 o                         
 -11  -2   3        346.26        440.01        73.79 o                         
 -10  -2   3         11.08         11.44        10.78 o                         
  -9  -2   3         91.70         64.05        19.05 o                         
  -8  -2   3        423.03        373.94        32.77 o                         
  -7  -2   3        888.21        864.81        33.59 o                         
  -6  -2   3        475.15        450.18        28.46 o                         
  -5  -2   3        218.39        200.77        12.10 o                         
  -4  -2   3       2303.42       2097.90        68.16 o                         
  -3  -2   3        435.58        327.96        13.23 o                         
  -2  -2   3      18433.67      12774.16       672.56 o                         
  -1  -2   3       6733.31       7396.52       293.50 o                         
   0  -2   3      19691.40      15357.80       602.09 o                         
   1  -2   3       9718.99       7310.29       275.99 o                         
   2  -2   3        124.52        118.72         8.52 o                         
   3  -2   3       1706.05       1685.13        67.68 o                         
   4  -2   3       1002.94       1013.04        32.84 o                         
   5  -2   3         94.11         66.60        10.86 o                         
   6  -2   3       1262.85       1287.56        54.93 o                         
   7  -2   3         91.19        108.22        16.43 o                         
   8  -2   3         47.45         45.51        10.25 o                         
   9  -2   3        275.82        314.77        50.18 o                         
  10  -2   3        195.83        237.13        44.64 o                         
  11  -2   3         67.43         31.37        23.89 o                         
  12  -2   3         22.62         77.96       195.48 o                         
  13  -2   3          4.60         43.59       154.16 o                         
  14  -2   3          0.25       -124.27       882.60 o                         
  15  -2   3          4.44        294.90       548.17 o                         
 -16  -1   3          7.06        123.51      1256.31 o                         
 -14  -1   3          4.73        -10.46        19.99 o                         
 -13  -1   3        107.66        117.90       164.77 o                         
 -12  -1   3         76.46         51.83        23.96 o                         
 -11  -1   3        396.77        458.83        92.17 o                         
 -10  -1   3        644.82        597.80        44.37 o                         
  -9  -1   3        313.74        274.52        25.99 o                         
  -8  -1   3        161.49        282.53        66.37 o                         
  -7  -1   3        290.10        331.38        21.85 o                         
  -6  -1   3        135.98        122.95        12.89 o                         
  -5  -1   3       1311.92       1147.04        51.96 o                         
  -4  -1   3       1279.95       1177.54        41.45 o                         
  -3  -1   3       1865.85       1572.13        56.19 o                         
  -2  -1   3      28298.85      18070.45      1230.10 o                         
  -1  -1   3       7915.74       9548.66       523.77 o                         
   0  -1   3      28845.76      23251.30      1750.17 o                         
   1  -1   3       9250.60       6533.49       304.12 o                         
   2  -1   3        720.08        574.56        20.36 o                         
   3  -1   3       3223.02       2828.89        92.05 o                         
   4  -1   3        555.91        517.87        21.40 o                         
   5  -1   3        998.07        919.07        33.38 o                         
   6  -1   3        606.29        646.00        30.80 o                         
   7  -1   3        425.04        409.83        31.16 o                         
   8  -1   3        253.58        255.00        28.76 o                         
   9  -1   3        325.77        385.41        54.31 o                         
  10  -1   3         59.08         35.96        53.92 o                         
  11  -1   3         37.08          5.20        30.60 o                         
  12  -1   3        114.29         86.59       163.31 o                         
  13  -1   3         12.82        336.62       492.65 o                         
  14  -1   3          0.28        234.52       410.78 o                         
  15  -1   3          0.43        168.99       291.70 o                         
 -15   0   3          0.74        272.60       566.97 o                         
 -14   0   3         48.19        105.16        81.34 o                         
 -13   0   3         17.50         20.48        41.39 o                         
 -12   0   3        179.75        333.45        78.67 o                         
 -11   0   3         11.39         -3.93        77.33 o                         
 -10   0   3         18.61         49.28        13.85 o                         
  -9   0   3          1.36         42.55        19.23 o                         
  -8   0   3       2046.60       1881.97        96.82 o                         
  -7   0   3         52.26         58.39        10.24 o                         
  -6   0   3        172.74        155.03        13.38 o                         
  -5   0   3       5778.16       4821.54       177.39 o                         
  -4   0   3       1470.55       1141.84        34.06 o                         
  -3   0   3        256.73        236.22        11.53 o                         
  -2   0   3      10813.29       9018.12       152.36 o                         
  -1   0   3       8179.07       8069.17       424.04 o                         
   0   0   3      17041.49      15196.14      2745.42 o                         
   1   0   3        852.56       1003.25        38.84 o                         
   2   0   3         79.45         86.58         6.39 o                         
   3   0   3       5988.63       5072.36       153.38 o                         
   4   0   3       2516.10       2267.69        56.71 o                         
   5   0   3          4.98          0.09         5.24 o                         
   6   0   3        314.84        305.45        28.65 o                         
   7   0   3        876.67        865.14        44.63 o                         
   8   0   3        340.03        373.89        35.18 o                         
   9   0   3        238.72        376.30       209.91 o                         
  10   0   3          3.87        -31.52        44.55 o                         
  11   0   3         70.51        124.27        77.77 o                         
  12   0   3         24.03        -18.96        93.92 o                         
  13   0   3         48.18         58.43       381.13 o                         
  14   0   3          0.58        172.68       456.75 o                         
  15   0   3          1.42        257.37       372.54 o                         
 -16   1   3          6.88       -100.92       741.80 o                         
 -15   1   3         12.34        201.76       515.98 o                         
 -14   1   3          4.61         76.94        80.80 o                         
 -13   1   3        108.45        141.05       104.77 o                         
 -12   1   3         76.23         66.80        27.61 o                         
 -11   1   3        399.30        451.50        40.00 o                         
 -10   1   3        638.60        585.60        56.86 o                         
  -9   1   3        313.73        267.38        24.38 o                         
  -8   1   3        159.44        151.76        48.15 o                         
  -7   1   3        285.73        312.07        19.84 o                         
  -6   1   3        136.09        125.34        10.72 o                         
  -5   1   3       1306.49       1233.63        45.98 o                         
  -4   1   3       1280.72       1201.97        29.48 o                         
  -3   1   3       1868.95       1627.30        34.71 o                         
  -2   1   3      28324.80      18629.13      1302.23 o                         
  -1   1   3       7894.38       8048.49       425.89 o                         
   0   1   3      28857.03      23918.89      1842.67 o                         
   1   1   3       9230.23       6577.68       358.77 o                         
   2   1   3        715.51        515.64        29.57 o                         
   3   1   3       3226.13       2656.54       124.77 o                         
   4   1   3        556.37        520.79        21.12 o                         
   5   1   3       1000.31        875.20        30.91 o                         
   6   1   3        605.40        665.25        34.01 o                         
   7   1   3        427.60        388.26        28.02 o                         
   8   1   3        254.18        236.25        27.81 o                         
   9   1   3        326.88        348.24       118.73 o                         
  10   1   3         58.86         29.40        28.85 o                         
  11   1   3         36.00         20.34        94.78 o                         
  12   1   3        113.90        110.91        68.78 o                         
  13   1   3         12.94         97.98       395.73 o                         
  14   1   3          0.27        196.71       563.88 o                         
  15   1   3          0.46        226.21       636.95 o                         
 -16   2   3          1.79        248.59       650.83 o                         
 -15   2   3          1.54        142.69       357.66 o                         
 -14   2   3         20.22          3.05       154.25 o                         
 -13   2   3         35.72         54.35        83.17 o                         
 -12   2   3        243.69        260.65        56.66 o                         
 -11   2   3        347.57        380.70        43.17 o                         
 -10   2   3         11.52         14.93        17.03 o                         
  -9   2   3         90.93         88.72        13.23 o                         
  -8   2   3        424.51        415.48        26.80 o                         
  -7   2   3        883.61        932.15        43.52 o                         
  -6   2   3        471.27        457.11        21.99 o                         
  -5   2   3        219.50        211.00        13.58 o                         
  -4   2   3       2302.60       2107.77        63.65 o                         
  -3   2   3        432.98        340.52        13.86 o                         
  -2   2   3      18446.19      13415.76       411.31 o                         
  -1   2   3       6705.81       6010.79       358.82 o                         
   0   2   3      19711.64      15099.03       771.72 o                         
   1   2   3       9708.15       6860.47       515.28 o                         
   2   2   3        121.00        115.59         7.00 o                         
   3   2   3       1704.75       1609.04        67.54 o                         
   4   2   3        999.38       1048.56        26.21 o                         
   5   2   3         96.21        115.06        10.44 o                         
   6   2   3       1268.05       1344.36        64.07 o                         
   7   2   3         89.97         77.51        12.04 o                         
   8   2   3         47.70         58.99        14.91 o                         
   9   2   3        273.65        308.45        62.81 o                         
  10   2   3        196.38        193.01       119.00 o                         
  11   2   3         67.52         30.31        84.24 o                         
  12   2   3         22.15         40.57        28.75 o                         
  13   2   3          4.66        403.20       468.28 o                         
  14   2   3          0.22         65.48       339.25 o                         
  15   2   3          4.53       -169.84       732.63 o                         
 -16   3   3          1.20         28.94      2395.97 o                         
 -15   3   3          8.52         63.57       171.82 o                         
 -14   3   3         43.28         48.93        37.16 o                         
 -13   3   3        128.74         83.53        38.00 o                         
 -12   3   3         58.39         98.88        48.04 o                         
 -11   3   3         70.06         68.63        32.34 o                         
 -10   3   3        210.33        241.47        40.81 o                         
  -9   3   3         47.40         38.98        13.63 o                         
  -8   3   3        404.57        396.21        36.19 o                         
  -7   3   3          0.19         -1.67         5.68 o                         
  -6   3   3        375.82        397.39        23.03 o                         
  -5   3   3        507.94        457.46        22.32 o                         
  -4   3   3       1467.95       1293.49        46.64 o                         
  -3   3   3       6986.75       5287.39       233.98 o                         
  -2   3   3        635.63        580.27        22.58 o                         
  -1   3   3         17.92         18.29         5.69 o                         
   0   3   3        132.56        145.69         9.29 o                         
   1   3   3       3749.88       3420.25       118.87 o                         
   2   3   3       6573.10       5247.89       375.32 o                         
   3   3   3         37.66         36.16         5.11 o                         
   4   3   3        784.16        793.26        38.72 o                         
   5   3   3         24.54         18.04         4.38 o                         
   6   3   3         57.57         59.85         9.09 o                         
   7   3   3        238.16        216.89        22.52 o                         
   8   3   3         69.19         57.84        14.04 o                         
   9   3   3        284.94        312.69        46.61 o                         
  10   3   3         89.29        127.07        87.93 o                         
  11   3   3        191.12        146.11        46.15 o                         
  12   3   3         67.87         74.10        36.82 o                         
  13   3   3          3.86          2.94        66.24 o                         
  14   3   3          9.89        -32.69       493.41 o                         
  15   3   3         10.18        160.87       655.64 o                         
 -16   4   3          6.38        185.22       462.70 o                         
 -15   4   3         42.87        308.21       354.89 o                         
 -14   4   3         24.58         97.59       368.27 o                         
 -13   4   3         58.51         52.34        54.64 o                         
 -12   4   3         14.37         10.14        53.19 o                         
 -11   4   3        135.79         59.39        31.08 o                         
 -10   4   3         12.58         36.01        18.51 o                         
  -9   4   3        307.32        262.92        30.72 o                         
  -8   4   3        180.43        188.67        20.48 o                         
  -7   4   3       2991.35       2956.16       123.17 o                         
  -6   4   3        824.88        846.03        33.31 o                         
  -5   4   3         68.47         72.89         9.09 o                         
  -4   4   3       3259.01       2450.69       158.66 o                         
  -3   4   3       3461.74       3046.18        93.59 o                         
  -2   4   3       1997.52       1745.01        37.28 o                         
  -1   4   3        208.80        226.19        12.83 o                         
   0   4   3        930.33        770.47        51.25 o                         
   1   4   3       3811.91       2987.72        73.81 o                         
   2   4   3       4272.53       3389.92       225.63 o                         
   3   4   3        789.33        806.75        48.74 o                         
   4   4   3       1089.50       1122.65        59.18 o                         
   5   4   3       1027.96       1072.63        49.29 o                         
   6   4   3       1558.96       1478.70        56.71 o                         
   7   4   3         85.15         85.30        14.01 o                         
   8   4   3        349.74        311.25        32.15 o                         
   9   4   3         97.33        110.07        33.37 o                         
  10   4   3        264.37        102.05        54.18 o                         
  11   4   3         45.54         26.33        29.30 o                         
  12   4   3         19.31         67.94        34.20 o                         
  13   4   3          2.65         -5.94       453.30 o                         
  14   4   3         55.26        471.67       562.80 o                         
 -16   5   3          5.25         24.84       244.69 o                         
 -15   5   3         11.53        340.46       401.43 o                         
 -14   5   3         31.24        103.20       287.86 o                         
 -13   5   3        134.08         65.04       171.89 o                         
 -12   5   3         23.28         24.81        20.63 o                         
 -11   5   3        291.52        298.66        34.17 o                         
 -10   5   3        596.12        581.92        42.69 o                         
  -9   5   3        166.24        146.01        23.10 o                         
  -8   5   3         15.93         13.61         6.07 o                         
  -7   5   3        685.68        641.54        38.32 o                         
  -6   5   3         18.41         26.51         6.13 o                         
  -5   5   3        318.71        310.24        21.04 o                         
  -4   5   3        572.29        550.00        23.24 o                         
  -3   5   3       1425.18       1269.14        50.60 o                         
  -2   5   3        248.60        279.52        15.65 o                         
  -1   5   3       4391.42       4212.78        64.78 o                         
   0   5   3       3316.08       2855.69        82.48 o                         
   1   5   3       1243.14       1255.89        42.12 o                         
   2   5   3         23.06         20.23         5.40 o                         
   3   5   3       1528.61       1456.28       103.52 o                         
   4   5   3        218.64        222.83        13.51 o                         
   5   5   3        180.96        159.89        21.73 o                         
   6   5   3        290.98        254.71        19.41 o                         
   7   5   3         32.19         47.72         9.94 o                         
   8   5   3        544.95        457.52        48.43 o                         
   9   5   3        214.28        197.72        35.69 o                         
  10   5   3        174.29        214.67        45.95 o                         
  11   5   3         33.98         70.50        33.52 o                         
  12   5   3         55.15         76.57      2315.29 o                         
  13   5   3          1.11        321.96       554.56 o                         
  14   5   3          1.43        101.24       489.60 o                         
 -15   6   3         19.24        294.00       421.24 o                         
 -14   6   3        100.07        116.28       248.15 o                         
 -13   6   3         11.28         35.94       137.89 o                         
 -12   6   3          0.03         28.52        60.79 o                         
 -11   6   3        408.05        543.45        44.45 o                         
 -10   6   3        521.88        544.85        94.35 o                         
  -9   6   3        610.19        565.81        50.12 o                         
  -8   6   3        225.73        193.91        22.92 o                         
  -7   6   3        458.57        420.37        31.86 o                         
  -6   6   3         97.59         81.78        13.23 o                         
  -5   6   3        326.03        294.89        25.51 o                         
  -4   6   3       2234.81       1991.39       107.94 o                         
  -3   6   3       5340.69       4119.47       287.84 o                         
  -2   6   3        531.48        470.73        42.22 o                         
  -1   6   3       3492.99       3973.67       100.50 o                         
   0   6   3       3295.49       2954.83        75.28 o                         
   1   6   3        350.72        373.65        16.08 o                         
   2   6   3       8339.41       8242.44       295.51 o                         
   3   6   3        927.10        942.93        47.95 o                         
   4   6   3        325.53        308.40        22.29 o                         
   5   6   3          3.27         -2.48         9.68 o                         
   6   6   3        884.49        905.40        46.64 o                         
   7   6   3        203.37        182.23        18.77 o                         
   8   6   3        432.49        444.26        52.26 o                         
   9   6   3        462.09        417.39       276.68 o                         
  10   6   3         25.60        164.87       468.87 o                         
  11   6   3         26.43         38.88       766.74 o                         
  12   6   3        115.47        225.39       466.27 o                         
  13   6   3         10.97        394.26       556.32 o                         
 -15   7   3          4.23        321.80       386.01 o                         
 -14   7   3         14.24        181.65       521.52 o                         
 -13   7   3         45.51          1.53       198.43 o                         
 -12   7   3         84.99        100.06        58.23 o                         
 -11   7   3        514.64        483.96        54.83 o                         
 -10   7   3        483.14        402.41        79.18 o                         
  -9   7   3        778.49        818.32        67.14 o                         
  -8   7   3         90.76         77.23        20.22 o                         
  -7   7   3         18.71         17.20        11.92 o                         
  -6   7   3        137.28        140.97        19.29 o                         
  -5   7   3        716.87        684.91        36.02 o                         
  -4   7   3        955.38        919.84        41.40 o                         
  -3   7   3       1900.45       1728.08        63.79 o                         
  -2   7   3        202.65        168.50        15.73 o                         
  -1   7   3        727.50        668.40        31.45 o                         
   0   7   3        522.44        526.12        25.98 o                         
   1   7   3       2776.39       2598.45        61.53 o                         
   2   7   3       2148.30       1867.97        99.47 o                         
   3   7   3         50.49         57.50         8.51 o                         
   4   7   3        322.70        288.73        24.14 o                         
   5   7   3         65.34         50.79        15.61 o                         
   6   7   3        184.18        136.26        22.98 o                         
   7   7   3        214.97        209.91        33.52 o                         
   8   7   3        550.34        523.85       138.70 o                         
   9   7   3        554.44        732.87       302.66 o                         
  10   7   3        137.45         61.87       315.30 o                         
  11   7   3         95.73        355.95       413.19 o                         
  12   7   3         52.52        225.75       449.84 o                         
  13   7   3          5.82         12.53       233.15 o                         
  14   7   3          0.10         31.94       453.90 o                         
 -15   8   3          2.32        183.72       390.08 o                         
 -14   8   3         39.66        158.91       527.52 o                         
 -13   8   3         19.67         74.13       701.43 o                         
 -12   8   3         45.66         42.23       134.92 o                         
 -11   8   3        108.37         97.76       102.09 o                         
 -10   8   3        649.51        651.17       103.33 o                         
  -9   8   3         20.31         -6.75        66.39 o                         
  -8   8   3        196.43        184.03        62.69 o                         
  -7   8   3        125.24        105.02        19.68 o                         
  -6   8   3        740.07        682.27        42.01 o                         
  -5   8   3        445.29        439.95        32.63 o                         
  -4   8   3        344.51        324.13        25.92 o                         
  -3   8   3       1562.46       1456.67        53.95 o                         
  -2   8   3       1226.47       1253.39        47.00 o                         
  -1   8   3        227.04        249.84        21.52 o                         
   0   8   3        555.52        539.03        32.57 o                         
   1   8   3        276.77        287.42        25.73 o                         
   2   8   3       1190.80       1174.25        60.08 o                         
   3   8   3        348.49        352.34        28.46 o                         
   4   8   3        620.52        569.25        29.95 o                         
   5   8   3        724.42        644.16        44.43 o                         
   6   8   3         99.85         75.90        18.35 o                         
   7   8   3        183.72        190.74        59.40 o                         
   8   8   3        204.06        194.53       115.11 o                         
   9   8   3        864.23        880.90       324.90 o                         
  10   8   3         11.98        351.68       354.64 o                         
  11   8   3          6.82         14.64       791.87 o                         
  12   8   3          0.16         88.74       635.54 o                         
  13   8   3          6.22        322.06       779.96 o                         
 -13   9   3         18.11        104.01       395.17 o                         
 -12   9   3         33.51         87.01     45103.36 o                         
 -11   9   3         51.75         -1.00        35.77 o                         
 -10   9   3        164.38        139.92        64.69 o                         
  -9   9   3         10.60        -17.63        43.22 o                         
  -8   9   3         32.88         35.75        22.15 o                         
  -7   9   3         68.42         79.98        76.45 o                         
  -6   9   3        162.81        120.36        25.31 o                         
  -5   9   3        218.20        263.15        26.98 o                         
  -4   9   3          9.62         12.10        11.94 o                         
  -3   9   3        245.89        226.03        23.68 o                         
  -2   9   3        417.45        374.67        29.09 o                         
  -1   9   3        167.88        151.14        17.04 o                         
   0   9   3         58.43         43.71         8.03 o                         
   1   9   3        129.24        119.51        18.38 o                         
   2   9   3         24.99         31.98        15.28 o                         
   3   9   3        164.01        159.84        20.67 o                         
   4   9   3        221.10        207.05        25.94 o                         
   5   9   3         47.91         37.60        30.36 o                         
   6   9   3          7.66          2.67        22.50 o                         
   7   9   3         41.59        -14.60        68.44 o                         
   8   9   3        192.29        175.04        85.30 o                         
   9   9   3         63.55         24.76        38.97 o                         
  10   9   3        110.72         67.15        68.86 o                         
  11   9   3          2.50        147.67       582.35 o                         
  12   9   3          7.53         15.18      1021.82 o                         
  13   9   3          0.19        -50.62       397.57 o                         
 -11  10   3         97.12        101.30        31.21 o                         
 -10  10   3        195.86        264.74        43.81 o                         
  -9  10   3        135.66        151.28        32.39 o                         
  -8  10   3         72.39         77.25        25.22 o                         
  -7  10   3        263.20        225.20        36.76 o                         
  -6  10   3        208.85        169.73        58.76 o                         
  -5  10   3        138.17        102.98        16.44 o                         
  -4  10   3        194.71        121.01        33.05 o                         
  -3  10   3         46.52         42.30        13.24 o                         
  -2  10   3        309.17        281.07        27.69 o                         
  -1  10   3         76.91         58.53        12.95 o                         
   0  10   3         42.54         15.82         9.05 o                         
   1  10   3        420.29        362.47        33.36 o                         
   2  10   3         52.45         77.47        14.72 o                         
   3  10   3        507.06        480.13        38.88 o                         
   4  10   3        362.00        307.85        49.27 o                         
   5  10   3        131.54         92.03        61.64 o                         
   6  10   3         58.64         66.68        39.94 o                         
   7  10   3        124.07        123.59        55.62 o                         
   8  10   3         84.35         83.37        38.87 o                         
   9  10   3        140.06         91.41        61.65 o                         
  10  10   3         27.75        172.53       393.91 o                         
  11  10   3          7.12         21.08       154.62 o                         
  12  10   3          7.79        256.67       585.46 o                         
 -11  11   3          5.17        168.16       424.32 o                         
 -10  11   3          4.08         59.34        60.60 o                         
  -9  11   3         19.30         14.08        45.18 o                         
  -8  11   3        126.77        101.66        30.22 o                         
  -7  11   3         71.35        119.26        30.27 o                         
  -6  11   3        332.65        229.63        73.06 o                         
  -5  11   3        601.00        430.70       146.03 o                         
  -4  11   3        295.78        217.63        99.96 o                         
  -3  11   3        235.16        125.60        73.09 o                         
  -2  11   3        382.49        342.76        33.82 o                         
  -1  11   3        104.10         92.81        23.47 o                         
   0  11   3        364.97        335.52        30.65 o                         
   1  11   3        211.03        237.35        27.80 o                         
   2  11   3        157.77        116.25        21.63 o                         
   3  11   3         69.85         35.99        34.98 o                         
   4  11   3        449.09        359.54        48.29 o                         
   5  11   3         70.30         88.33        57.88 o                         
   6  11   3        126.49        183.76        62.53 o                         
   7  11   3          6.41          5.67        56.30 o                         
   8  11   3         56.11         33.83       157.60 o                         
   9  11   3          1.12         71.50       242.69 o                         
  10  11   3         12.86        389.26       548.65 o                         
  11  11   3          3.85        -14.76       307.63 o                         
  12  11   3          8.58        148.76       864.10 o                         
 -11  12   3          6.93         63.42       233.34 o                         
 -10  12   3         19.01        -28.05       125.69 o                         
  -9  12   3         58.07         79.05        45.36 o                         
  -8  12   3         12.44          9.62        17.29 o                         
  -7  12   3         34.10         68.63        25.97 o                         
  -6  12   3        145.63        147.68        61.60 o                         
  -5  12   3        220.75        221.85        41.81 o                         
  -4  12   3        831.45        756.28        66.68 o                         
  -3  12   3         84.49         65.82        22.23 o                         
  -2  12   3        587.09        534.60        81.00 o                         
  -1  12   3         10.23         57.59        23.82 o                         
   0  12   3         12.05         -5.75        42.70 o                         
   1  12   3        153.58        148.99        32.53 o                         
   2  12   3        333.67        329.65        54.33 o                         
   3  12   3        286.90        288.82        57.28 o                         
   4  12   3        115.86         92.93        68.63 o                         
   5  12   3         26.58          3.77        18.73 o                         
   6  12   3          9.26         51.08        80.47 o                         
   7  12   3         34.95         93.36        31.74 o                         
   8  12   3         56.99         -9.10      7379.46 o                         
   9  12   3         29.49         95.43       396.63 o                         
  10  12   3          9.95        195.07       482.13 o                         
 -11  13   3         17.87         76.72       317.04 o                         
 -10  13   3         19.00         41.67       477.09 o                         
  -9  13   3         23.77        145.92       317.22 o                         
  -8  13   3         37.34         -2.06        28.37 o                         
  -7  13   3        197.58        235.22       110.10 o                         
  -6  13   3        232.04        222.34        36.78 o                         
  -5  13   3          6.44        -29.98        29.98 o                         
  -4  13   3        241.82        238.80        38.89 o                         
  -3  13   3        269.31        195.00        96.77 o                         
  -2  13   3        318.50        226.50        99.95 o                         
  -1  13   3        627.60        659.80        65.05 o                         
   0  13   3        335.99        473.57       118.69 o                         
   1  13   3         58.81         46.59        59.30 o                         
   2  13   3        133.30         91.99        59.36 o                         
   3  13   3         56.00         21.14        85.03 o                         
   4  13   3        152.48        130.96        64.87 o                         
   5  13   3        259.40        324.44        52.27 o                         
   6  13   3        153.32         88.21        49.85 o                         
 -10  14   3         21.29         13.57       782.04 o                         
  -9  14   3         61.92        124.89       217.79 o                         
  -8  14   3          3.18         48.35       182.86 o                         
  -7  14   3         54.48        175.17       299.49 o                         
  -6  14   3         23.22         85.16        87.16 o                         
  -5  14   3          7.13          9.52        50.05 o                         
  -4  14   3          4.62          0.37        20.37 o                         
  -3  14   3        126.29        119.54       104.70 o                         
  -2  14   3        490.05        517.97        58.39 o                         
  -1  14   3         99.07         37.73       196.00 o                         
   0  14   3        279.93        206.91        56.72 o                         
   1  14   3        226.69        329.02       120.76 o                         
   2  14   3        128.55        184.40        48.01 o                         
   3  14   3          0.67         19.50        38.50 o                         
   4  14   3         15.85         28.88       239.32 o                         
   5  14   3         66.78        147.24       705.03 o                         
   6  14   3         40.92         11.11        85.98 o                         
 -10  15   3          0.22        195.93       379.67 o                         
  -9  15   3         11.87         65.55       770.51 o                         
  -8  15   3         25.87          2.65       963.40 o                         
  -7  15   3          4.48         87.28       396.41 o                         
  -6  15   3         46.99        106.26       338.73 o                         
  -5  15   3          3.74        106.54       419.23 o                         
  -4  15   3          2.81         39.23      1272.58 o                         
  -3  15   3         43.16        209.53       426.38 o                         
  -2  15   3         11.41         -2.06      3069.35 o                         
  -1  15   3        148.76        149.18       484.65 o                         
   0  15   3        169.03         94.08       384.33 o                         
   1  15   3         54.26         40.85       239.51 o                         
   2  15   3         25.98       -154.87       334.76 o                         
   3  15   3          8.16         20.49      1182.69 o                         
   4  15   3         31.87        225.55       296.81 o                         
   5  15   3         71.39        308.68       494.51 o                         
   6  15   3         22.71       -141.59      1005.87 o                         
  -8  16   3          1.50        104.75       947.17 o                         
  -7  16   3         11.57        288.99       358.52 o                         
  -6  16   3         33.14        212.64       460.99 o                         
  -5  16   3          4.51         64.48       475.13 o                         
  -4  16   3         10.16        108.04       368.65 o                         
  -3  16   3         33.85        585.67       440.48 o                         
  -2  16   3         50.39         39.51       263.55 o                         
  -1  16   3        128.54         26.33       968.30 o                         
   0  16   3        113.09        338.52       452.02 o                         
   1  16   3         41.79        233.99       511.71 o                         
   2  16   3         38.30         77.97       248.96 o                         
   3  16   3         25.42         95.19       283.04 o                         
   4  16   3         32.75        200.16       320.00 o                         
   5  16   3         15.88        335.44       321.77 o                         
   6  16   3          2.25        303.99       540.45 o                         
  -6  17   3         35.70        340.87       473.97 o                         
  -5  17   3         50.90        -43.87       299.96 o                         
  -4  17   3          0.38        154.31       543.14 o                         
  -3  17   3         19.14       -137.22       558.22 o                         
  -2  17   3          4.96         39.23       725.66 o                         
  -1  17   3          7.51        111.67       520.37 o                         
   0  17   3         31.79         61.05       872.23 o                         
   1  17   3         10.41        148.04       462.26 o                         
   2  17   3         11.26        140.09       250.13 o                         
   3  17   3          3.19         82.43       505.31 o                         
   4  17   3         72.69        254.11       456.59 o                         
   5  17   3          1.98        147.85       635.90 o                         
  -4  18   3         40.46         74.67       269.24 o                         
  -3  18   3         13.52         84.75       347.34 o                         
  -2  18   3         13.06        381.79       509.63 o                         
  -1  18   3          2.57        113.41       446.26 o                         
   0  18   3         13.46        510.74       533.67 o                         
   1  18   3          3.24        116.61       250.78 o                         
   2  18   3         22.23        299.49       405.91 o                         
  -3 -18   4          8.05          4.97       230.48 o                         
  -2 -18   4         11.64          5.80        83.47 o                         
  -1 -18   4         20.68         83.14       185.44 o                         
   0 -18   4          0.39         65.80       143.79 o                         
   1 -18   4          7.23        212.30       393.88 o                         
  -6 -17   4         12.52         61.35       142.70 o                         
  -5 -17   4         22.00        120.59       383.45 o                         
  -4 -17   4          1.51        186.03       397.32 o                         
  -3 -17   4         15.84        281.13       311.06 o                         
  -2 -17   4          5.30        -34.70       268.42 o                         
  -1 -17   4          0.97          9.76       154.88 o                         
   0 -17   4          4.60        205.22       408.48 o                         
   1 -17   4          4.51        110.15       373.78 o                         
   2 -17   4          2.71        440.24       475.80 o                         
   3 -17   4         26.65         -4.53        35.97 o                         
   4 -17   4         15.37        286.06       541.86 o                         
  -8 -16   4          2.66        -33.44       326.68 o                         
  -7 -16   4         22.56        115.93       365.78 o                         
  -6 -16   4         26.46        163.65       264.37 o                         
  -5 -16   4          0.26        -23.85       309.14 o                         
  -4 -16   4         26.28        108.98       176.55 o                         
  -3 -16   4         26.33        192.49       188.93 o                         
  -2 -16   4         88.92        342.05       270.71 o                         
  -1 -16   4         21.44        322.80       387.15 o                         
   0 -16   4         37.40        297.37       436.82 o                         
   1 -16   4         75.57        155.71       552.21 o                         
   2 -16   4          4.33         29.02       101.25 o                         
   3 -16   4          2.97        -17.90      2007.43 o                         
   4 -16   4          3.44        150.03       430.89 o                         
   5 -16   4          7.37        -47.64      1035.76 o                         
   6 -16   4          1.48        251.38       383.29 o                         
  -9 -15   4         20.04        103.54       508.36 o                         
  -8 -15   4         26.09        142.08       257.56 o                         
  -7 -15   4        105.44        371.42       234.87 o                         
  -6 -15   4         33.56        127.83       174.90 o                         
  -5 -15   4         20.12        204.42       182.92 o                         
  -4 -15   4         17.52         93.36       133.18 o                         
  -3 -15   4        135.76        256.05       173.63 o                         
  -2 -15   4         37.94         39.07       912.07 o                         
  -1 -15   4        302.12        452.42       362.24 o                         
   0 -15   4         17.22        187.50       392.84 o                         
   1 -15   4        120.90        407.84       332.94 o                         
   2 -15   4          2.78          5.96       170.86 o                         
   3 -15   4         10.25         44.04       435.18 o                         
   4 -15   4          4.64        107.01       707.14 o                         
   5 -15   4         41.74        181.17       293.64 o                         
   6 -15   4         17.15        207.20       416.55 o                         
   7 -15   4          8.19          6.64        96.35 o                         
   8 -15   4         18.31         69.52       307.61 o                         
 -11 -14   4         15.20        193.59       337.77 o                         
 -10 -14   4         16.64        103.37       318.81 o                         
  -9 -14   4         11.44        262.24       262.83 o                         
  -8 -14   4        235.43        601.50       232.41 o                         
  -7 -14   4        104.19        148.40       191.05 o                         
  -6 -14   4        135.67        300.71       185.80 o                         
  -5 -14   4        185.08        415.83       166.45 o                         
  -4 -14   4          9.96         59.26       159.15 o                         
  -3 -14   4         37.17        309.91       164.09 o                         
  -2 -14   4          6.56        182.42       176.13 o                         
  -1 -14   4         16.69        262.86       324.21 o                         
   0 -14   4         51.24         93.32       256.09 o                         
   1 -14   4        259.06        316.10       357.28 o                         
   2 -14   4         19.09        -57.71       435.10 o                         
   3 -14   4        173.19        235.82       272.70 o                         
   4 -14   4         59.87         24.89       145.18 o                         
   5 -14   4         98.24        122.67       345.90 o                         
   6 -14   4        274.74        226.80       347.23 o                         
   7 -14   4         46.40        170.79       364.99 o                         
   8 -14   4         16.90         12.74        93.42 o                         
   9 -14   4         36.24        144.60       581.77 o                         
 -12 -13   4          6.39       -132.28       618.51 o                         
 -11 -13   4          1.00        100.82       249.33 o                         
 -10 -13   4         36.33        247.08       305.10 o                         
  -9 -13   4        277.90        483.44       222.45 o                         
  -8 -13   4         21.58        132.19       156.37 o                         
  -7 -13   4        185.56        324.82       183.66 o                         
  -6 -13   4         19.54         22.05       189.07 o                         
  -5 -13   4         92.11        170.04       152.01 o                         
  -4 -13   4         52.58        107.05       165.42 o                         
  -3 -13   4        551.19        591.94       188.55 o                         
  -2 -13   4         92.60        229.31       182.64 o                         
  -1 -13   4        210.36        618.70       338.77 o                         
   0 -13   4         92.53        214.79       294.71 o                         
   1 -13   4        270.78        808.36       301.22 o                         
   2 -13   4         58.46        143.94       260.67 o                         
   3 -13   4         18.62        233.93       303.37 o                         
   4 -13   4         45.24        166.08       266.75 o                         
   5 -13   4        164.41        282.16       268.56 o                         
   6 -13   4         13.60         58.94      1152.23 o                         
   7 -13   4        174.82        439.27       315.68 o                         
   8 -13   4         21.48        122.26       323.93 o                         
   9 -13   4          2.94         46.23       253.02 o                         
  10 -13   4          3.17         87.90       352.43 o                         
 -12 -12   4          6.46        369.44       478.99 o                         
 -11 -12   4         40.70        167.16       276.71 o                         
 -10 -12   4         26.67        139.36       196.67 o                         
  -9 -12   4         43.47         57.63       167.88 o                         
  -8 -12   4        194.73        452.51       179.33 o                         
  -7 -12   4         66.32        203.37       147.55 o                         
  -6 -12   4        159.99        277.58       161.27 o                         
  -5 -12   4        308.71        325.46       184.95 o                         
  -4 -12   4        177.07        201.56       136.10 o                         
  -3 -12   4        577.27        780.33       174.98 o                         
  -2 -12   4        598.61       1019.97       171.06 o                         
  -1 -12   4        315.00        641.30       170.59 o                         
   0 -12   4        305.00        705.32       251.23 o                         
   1 -12   4        786.90       1247.57       263.44 o                         
   2 -12   4        201.61        108.36       427.17 o                         
   3 -12   4        334.92        382.37       251.19 o                         
   4 -12   4         71.45        141.20       272.43 o                         
   5 -12   4          0.61         21.06       127.93 o                         
   6 -12   4        195.96        214.52       190.41 o                         
   7 -12   4         78.78         87.79       175.19 o                         
   8 -12   4          0.49        151.69       214.00 o                         
   9 -12   4         40.91         -5.05       101.15 o                         
  10 -12   4         13.28         43.46       309.15 o                         
 -13 -11   4         13.18          5.44       301.88 o                         
 -12 -11   4         41.30        -13.82       557.35 o                         
 -11 -11   4         67.80        264.12       376.88 o                         
 -10 -11   4         36.19        125.03       249.01 o                         
  -9 -11   4        152.48        247.72       174.74 o                         
  -8 -11   4         84.92        149.99       144.15 o                         
  -7 -11   4        321.61        477.03       150.93 o                         
  -6 -11   4        132.25        233.79       143.49 o                         
  -5 -11   4        371.14        332.45       128.37 o                         
  -4 -11   4         46.80         84.46       141.30 o                         
  -3 -11   4        157.58        283.79       151.74 o                         
  -2 -11   4        449.86        581.94       155.03 o                         
  -1 -11   4         62.11        185.19       162.66 o                         
   0 -11   4        359.00        758.81       248.46 o                         
   1 -11   4        139.26        407.83       254.93 o                         
   2 -11   4         89.20        121.00       227.77 o                         
   3 -11   4        185.41        234.35       146.66 o                         
   4 -11   4         98.75        218.98       160.44 o                         
   5 -11   4        222.84        356.25       163.61 o                         
   6 -11   4         96.71        171.65       191.03 o                         
   7 -11   4         18.40         11.90       121.65 o                         
   8 -11   4         16.52         36.74        96.79 o                         
   9 -11   4         17.27         77.78       278.24 o                         
  10 -11   4         13.68         84.60       257.39 o                         
  11 -11   4         14.14       -132.85       363.15 o                         
 -14 -10   4          3.47        -93.88      1503.67 o                         
 -13 -10   4          9.59         71.47       821.65 o                         
 -12 -10   4          6.61        -11.12        79.42 o                         
 -11 -10   4         23.24        261.12       221.84 o                         
 -10 -10   4         63.25         19.26       174.42 o                         
  -9 -10   4        121.74        143.20       122.24 o                         
  -8 -10   4         64.40         58.16       103.97 o                         
  -7 -10   4        288.95        527.60       140.05 o                         
  -6 -10   4        128.64        254.39       122.90 o                         
  -5 -10   4          6.60         76.33       105.56 o                         
  -4 -10   4        115.76        136.24        29.22 o                         
  -3 -10   4        289.79        276.13        44.75 o                         
  -2 -10   4        812.97        921.28        66.05 o                         
  -1 -10   4         81.42        123.04        74.61 o                         
   0 -10   4        845.45        980.07        71.96 o                         
   1 -10   4        200.89        236.06        41.84 o                         
   2 -10   4        145.96        178.94        32.39 o                         
   3 -10   4         21.93         21.93        23.60 o                         
   4 -10   4        117.74         24.83        78.05 o                         
   5 -10   4        305.31        376.32        50.31 o                         
   6 -10   4         34.58        141.94       177.89 o                         
   7 -10   4         80.13         98.65       173.80 o                         
   8 -10   4         58.98        202.07       183.26 o                         
   9 -10   4         40.82         90.64       120.59 o                         
  10 -10   4         35.34        -66.85       388.02 o                         
  11 -10   4          4.35        239.70       323.73 o                         
  12 -10   4          9.39       -126.88       613.51 o                         
 -14  -9   4          6.26        273.54       439.16 o                         
 -13  -9   4         17.69        143.35       477.58 o                         
 -12  -9   4         37.60        185.66       503.52 o                         
 -11  -9   4         46.01        124.00       144.33 o                         
 -10  -9   4          0.74        154.61       204.29 o                         
  -9  -9   4          6.76         15.71        56.08 o                         
  -8  -9   4         54.32        143.43       127.94 o                         
  -7  -9   4          6.05         56.72       108.63 o                         
  -6  -9   4         15.84          2.51        33.71 o                         
  -5  -9   4         62.69         89.65        29.79 o                         
  -4  -9   4        148.12        122.65        31.89 o                         
  -3  -9   4        157.88        172.01        35.63 o                         
  -2  -9   4        673.33        795.90        51.23 o                         
  -1  -9   4        462.39        595.24        46.86 o                         
   0  -9   4        649.84        746.79        62.36 o                         
   1  -9   4        275.40        278.24        36.84 o                         
   2  -9   4         43.04         21.32        12.49 o                         
   3  -9   4         77.57         91.18        23.93 o                         
   4  -9   4         24.87         30.47        24.87 o                         
   5  -9   4         85.46         52.77        32.43 o                         
   6  -9   4         16.25         22.39        71.18 o                         
   7  -9   4         17.72         80.84       129.13 o                         
   8  -9   4         30.59        179.33       186.97 o                         
   9  -9   4         85.25        157.50       192.35 o                         
  10  -9   4        163.80        338.62       242.32 o                         
  11  -9   4         23.16        246.63       287.53 o                         
  12  -9   4          0.22        -74.84       594.40 o                         
 -15  -8   4          6.90        389.04       954.23 o                         
 -14  -8   4          4.34        257.31       718.47 o                         
 -13  -8   4          5.96        169.16       479.10 o                         
 -12  -8   4         10.78        113.52       208.92 o                         
 -11  -8   4          3.23       -130.38       252.98 o                         
 -10  -8   4        132.47        218.21       313.37 o                         
  -9  -8   4        200.26        205.36       140.70 o                         
  -8  -8   4        127.36        214.67       112.75 o                         
  -7  -8   4         23.74         29.27        15.14 o                         
  -6  -8   4        450.10        459.65        48.16 o                         
  -5  -8   4        106.88         51.21        31.33 o                         
  -4  -8   4        773.68        733.21        64.06 o                         
  -3  -8   4        165.28        133.83        16.06 o                         
  -2  -8   4        179.50        166.23        21.22 o                         
  -1  -8   4        680.95        794.00        48.66 o                         
   0  -8   4        285.01        259.45        34.89 o                         
   1  -8   4        114.98        113.40        17.49 o                         
   2  -8   4        870.03        944.96        48.55 o                         
   3  -8   4        166.39        159.17        22.55 o                         
   4  -8   4        938.72        911.33        58.31 o                         
   5  -8   4         85.88        122.26        28.92 o                         
   6  -8   4        174.90        178.80        26.57 o                         
   7  -8   4        165.35        270.74        98.18 o                         
   8  -8   4        100.36         42.95        60.38 o                         
   9  -8   4          3.20         15.81       128.73 o                         
  10  -8   4          7.72        276.21       230.67 o                         
  11  -8   4          4.81          1.79       209.80 o                         
  12  -8   4          5.93         52.99       380.31 o                         
  13  -8   4          1.61        377.43       608.50 o                         
 -15  -7   4          4.40        153.23       533.39 o                         
 -14  -7   4          4.56        282.18       566.50 o                         
 -13  -7   4          0.34        140.84       346.57 o                         
 -12  -7   4         29.48        311.25       342.42 o                         
 -11  -7   4         10.40         74.14        57.49 o                         
 -10  -7   4        110.47        128.58        34.54 o                         
  -9  -7   4        100.80        127.34        47.01 o                         
  -8  -7   4        105.99        124.83        32.63 o                         
  -7  -7   4        303.68        312.36        32.77 o                         
  -6  -7   4        762.79        781.72        56.94 o                         
  -5  -7   4          1.74         -1.33         6.99 o                         
  -4  -7   4       1180.37       1529.55        59.54 o                         
  -3  -7   4       4094.04       4523.75        91.43 o                         
  -2  -7   4       1158.72       1274.06        51.74 o                         
  -1  -7   4        141.55        167.67        25.09 o                         
   0  -7   4        494.13        670.15        47.51 o                         
   1  -7   4       2886.68       3264.14       183.72 o                         
   2  -7   4       2117.86       2312.91        67.85 o                         
   3  -7   4         38.53         32.37         7.67 o                         
   4  -7   4        214.69        279.89        49.32 o                         
   5  -7   4        172.59        144.77        19.26 o                         
   6  -7   4        116.19         82.84        19.83 o                         
   7  -7   4        192.72        219.07        37.47 o                         
   8  -7   4         16.46        -30.94        50.31 o                         
   9  -7   4        179.55        219.19        46.04 o                         
  10  -7   4         82.92         94.18        34.70 o                         
  11  -7   4         29.53         40.66       298.55 o                         
  12  -7   4          4.58        323.40       388.74 o                         
  13  -7   4          8.90        152.64       466.17 o                         
 -15  -6   4          6.36        122.85       422.34 o                         
 -14  -6   4          6.99        354.10       382.21 o                         
 -13  -6   4         25.78         52.56        34.42 o                         
 -12  -6   4         18.31         26.74        78.78 o                         
 -11  -6   4        184.76        244.24        89.21 o                         
 -10  -6   4        151.04        160.20        86.69 o                         
  -9  -6   4        313.23        345.50        71.10 o                         
  -8  -6   4         99.64        117.59        23.11 o                         
  -7  -6   4        136.92        124.47        25.45 o                         
  -6  -6   4        224.43        216.04        21.59 o                         
  -5  -6   4       1870.89       1918.31        62.07 o                         
  -4  -6   4        778.04        916.95        42.70 o                         
  -3  -6   4        883.56        979.69        49.34 o                         
  -2  -6   4        521.34        555.45        41.91 o                         
  -1  -6   4       4084.44       4167.87       191.19 o                         
   0  -6   4       1671.22       1498.34        78.05 o                         
   1  -6   4       1049.36        976.47        78.05 o                         
   2  -6   4       1446.11       1439.20        83.52 o                         
   3  -6   4       1598.36       1790.26        89.72 o                         
   4  -6   4        259.92        236.55        21.27 o                         
   5  -6   4        126.28        107.35        16.96 o                         
   6  -6   4        224.27        208.07        25.23 o                         
   7  -6   4        177.94        226.28        91.67 o                         
   8  -6   4        251.03        306.72       134.71 o                         
   9  -6   4        213.85        290.39        50.62 o                         
  10  -6   4         13.77        100.34        84.85 o                         
  11  -6   4         10.01         40.41        46.41 o                         
  12  -6   4          0.94         20.44        63.81 o                         
  13  -6   4          7.89         89.53       362.97 o                         
 -16  -5   4         37.60          6.43       545.52 o                         
 -15  -5   4          0.39        337.42       692.92 o                         
 -14  -5   4         20.17         52.20      1532.94 o                         
 -13  -5   4          0.10        326.50       431.73 o                         
 -12  -5   4        115.61        187.71       147.01 o                         
 -11  -5   4         15.48         43.64       155.63 o                         
 -10  -5   4        172.12        163.67        51.47 o                         
  -9  -5   4        168.75        183.71        41.29 o                         
  -8  -5   4        539.40        582.79        44.57 o                         
  -7  -5   4        473.12        558.13        53.56 o                         
  -6  -5   4        499.20        442.74        30.75 o                         
  -5  -5   4       3549.92       3981.71        84.03 o                         
  -4  -5   4         27.32         25.85         6.95 o                         
  -3  -5   4       2903.86       3589.03        77.38 o                         
  -2  -5   4       3031.18       3463.21        61.77 o                         
  -1  -5   4       2899.87       3217.93       165.31 o                         
   0  -5   4       2090.45       2564.75       137.56 o                         
   1  -5   4       4050.93       4360.23       166.36 o                         
   2  -5   4        233.60        225.52        15.41 o                         
   3  -5   4       3514.83       4046.56       127.60 o                         
   4  -5   4        290.06        277.18        21.38 o                         
   5  -5   4        329.66        387.40        30.90 o                         
   6  -5   4        657.37        680.01        50.71 o                         
   7  -5   4        180.93        202.48        27.34 o                         
   8  -5   4        285.62        348.27       101.08 o                         
   9  -5   4         67.67        112.19        52.90 o                         
  10  -5   4        311.87        371.71       122.76 o                         
  11  -5   4          2.80         14.13        26.14 o                         
  12  -5   4         12.15         19.04       154.96 o                         
  13  -5   4         19.65        354.69       375.65 o                         
  14  -5   4          7.27        119.00       530.84 o                         
 -16  -4   4          1.65       -135.63       697.29 o                         
 -15  -4   4          1.84        122.17       284.71 o                         
 -14  -4   4         23.93        109.89       507.22 o                         
 -13  -4   4        202.69        225.71       373.25 o                         
 -12  -4   4        175.39        187.98        42.20 o                         
 -11  -4   4        391.13        551.42        67.33 o                         
 -10  -4   4        634.97        662.83       133.40 o                         
  -9  -4   4        463.95        600.40        71.88 o                         
  -8  -4   4        164.66        147.50        20.97 o                         
  -7  -4   4        315.35        329.14        35.37 o                         
  -6  -4   4       1308.23       1289.56        43.71 o                         
  -5  -4   4        738.38        765.40        33.96 o                         
  -4  -4   4       2632.52       2799.34        59.72 o                         
  -3  -4   4        293.16        283.39        17.45 o                         
  -2  -4   4       3999.82       4565.24        77.09 o                         
  -1  -4   4       3305.87       3960.92       164.27 o                         
   0  -4   4       3028.94       3261.10       141.91 o                         
   1  -4   4        408.62        409.69        17.59 o                         
   2  -4   4       3526.42       3413.95        96.82 o                         
   3  -4   4       1256.66       1267.27        36.96 o                         
   4  -4   4       1906.98       2001.70        51.70 o                         
   5  -4   4        140.56        154.49        18.99 o                         
   6  -4   4         14.79         14.41        13.67 o                         
   7  -4   4        686.16        751.35        45.13 o                         
   8  -4   4        161.96         50.35       107.62 o                         
   9  -4   4        216.48        347.35        54.73 o                         
  10  -4   4         34.48         81.34        92.12 o                         
  11  -4   4        287.13        369.77        86.05 o                         
  12  -4   4         31.68         31.57        89.08 o                         
  13  -4   4          6.47        121.63       357.35 o                         
  14  -4   4          1.87         87.13       569.52 o                         
 -16  -3   4          2.79         78.54       498.25 o                         
 -15  -3   4         16.65        154.32       471.28 o                         
 -14  -3   4          1.90         40.05        72.18 o                         
 -13  -3   4        109.61        183.91       211.95 o                         
 -12  -3   4         65.31         94.60        32.01 o                         
 -11  -3   4        207.06        213.88        55.77 o                         
 -10  -3   4        450.81        374.98        66.71 o                         
  -9  -3   4        145.49        159.02        28.42 o                         
  -8  -3   4         25.87         19.69         9.29 o                         
  -7  -3   4        828.54        822.98        34.42 o                         
  -6  -3   4       1131.62       1183.50        37.76 o                         
  -5  -3   4        434.87        493.86        25.19 o                         
  -4  -3   4       3085.16       2855.51       126.83 o                         
  -3  -3   4       2246.10       2528.34        53.03 o                         
  -2  -3   4       5275.79       6080.42       178.48 o                         
  -1  -3   4        655.29        657.39        24.40 o                         
   0  -3   4       6062.03       6538.99       153.41 o                         
   1  -3   4       1481.61       1681.25        72.85 o                         
   2  -3   4       4434.17       4548.35        98.19 o                         
   3  -3   4       1047.86        999.89        27.66 o                         
   4  -3   4       1585.76       1603.92        37.48 o                         
   5  -3   4       1222.33       1170.88        44.00 o                         
   6  -3   4        184.08        192.07        21.97 o                         
   7  -3   4        144.85        118.96        17.88 o                         
   8  -3   4        174.51        111.60        58.76 o                         
   9  -3   4         35.63         22.22        73.81 o                         
  10  -3   4         31.87         30.80        30.16 o                         
  11  -3   4        134.80        111.73        33.63 o                         
  12  -3   4         12.41         23.42        27.40 o                         
  13  -3   4         11.01        234.11       358.48 o                         
  14  -3   4         16.66         72.67       198.99 o                         
 -16  -2   4          3.35        181.03      3814.55 o                         
 -15  -2   4          3.96       -107.29      2113.32 o                         
 -14  -2   4         64.21         61.50       147.05 o                         
 -13  -2   4         53.54         88.14        51.01 o                         
 -12  -2   4        101.45         70.81        95.07 o                         
 -11  -2   4        275.25        316.01       234.79 o                         
 -10  -2   4        258.10        231.24        38.10 o                         
  -9  -2   4         64.35         53.84        11.76 o                         
  -8  -2   4        349.30        281.72        44.58 o                         
  -7  -2   4        540.17        557.24        26.41 o                         
  -6  -2   4        104.69        110.22        10.53 o                         
  -5  -2   4        155.90        157.05        10.57 o                         
  -4  -2   4        557.86        517.94        21.79 o                         
  -3  -2   4        289.82        264.12        13.62 o                         
  -2  -2   4      12396.13      16768.18       866.79 o                         
  -1  -2   4       2667.30       2655.01       184.51 o                         
   0  -2   4      15055.35      16400.21       542.96 o                         
   1  -2   4        107.93         94.45        17.32 o                         
   2  -2   4        136.12        127.10        11.97 o                         
   3  -2   4        106.77         90.17        10.97 o                         
   4  -2   4         25.28         18.89         4.43 o                         
   5  -2   4        621.25        691.67        33.09 o                         
   6  -2   4        705.89        724.70        39.74 o                         
   7  -2   4          0.34         18.15        19.22 o                         
   8  -2   4        351.51        404.71        38.13 o                         
   9  -2   4        770.16        869.08        76.71 o                         
  10  -2   4         44.74         59.72        39.49 o                         
  11  -2   4        136.10        180.23        52.21 o                         
  12  -2   4         70.84        131.95        42.50 o                         
  13  -2   4         10.96        364.89       515.58 o                         
  14  -2   4          0.45        247.96       347.85 o                         
 -16  -1   4          1.82       -181.20       571.74 o                         
 -15  -1   4          4.56        351.58       571.57 o                         
 -14  -1   4         11.99         11.03       147.58 o                         
 -13  -1   4          1.24        -23.67        42.49 o                         
 -12  -1   4         19.91        109.93       143.63 o                         
 -11  -1   4        504.01        539.62        62.44 o                         
 -10  -1   4        533.54        435.38        77.67 o                         
  -9  -1   4         20.96         28.88         7.86 o                         
  -8  -1   4        709.51        644.17        35.37 o                         
  -7  -1   4       1524.22       1574.89        80.53 o                         
  -6  -1   4        294.08        319.73        20.87 o                         
  -5  -1   4        407.46        387.08        16.49 o                         
  -4  -1   4       3501.20       3819.48       105.79 o                         
  -3  -1   4       7116.70       8241.63       138.94 o                         
  -2  -1   4       3982.14       6560.02       639.64 o                         
  -1  -1   4        477.95        544.56        53.01 o                         
   0  -1   4       7323.38       8216.71       357.95 o                         
   1  -1   4       5402.01       6997.12       247.09 o                         
   2  -1   4       4256.50       4635.26       157.88 o                         
   3  -1   4        555.99        499.20        21.37 o                         
   4  -1   4        573.00        548.95        29.76 o                         
   5  -1   4       1463.51       1527.05       102.13 o                         
   6  -1   4        659.64        661.47        37.70 o                         
   7  -1   4         86.53         88.24        16.60 o                         
   8  -1   4        769.35        889.29        87.92 o                         
   9  -1   4        386.30        469.75        81.24 o                         
  10  -1   4        187.53        185.44        37.34 o                         
  11  -1   4         10.18         89.12        32.69 o                         
  12  -1   4         18.11         28.69        83.98 o                         
  13  -1   4          2.80         33.54       243.65 o                         
  14  -1   4          0.58        339.77       550.63 o                         
 -16   0   4          0.73        336.58       680.36 o                         
 -15   0   4         14.77         91.99       758.07 o                         
 -14   0   4         67.29         26.09        33.69 o                         
 -13   0   4         34.83         13.71        58.22 o                         
 -12   0   4         14.94         14.74        16.67 o                         
 -11   0   4          4.59          5.16        53.55 o                         
 -10   0   4        333.55        401.21        38.20 o                         
  -9   0   4         37.41         23.42        13.19 o                         
  -8   0   4        349.80        334.47        33.13 o                         
  -7   0   4        313.72        521.44        85.72 o                         
  -6   0   4        146.73        144.76        12.31 o                         
  -5   0   4       2473.18       2305.43        42.09 o                         
  -4   0   4       1907.20       1582.42        42.79 o                         
  -3   0   4         42.22         74.46        30.00 o                         
  -2   0   4       7956.85      10098.95       494.56 o                         
  -1   0   4        151.16        149.77        27.25 o                         
   0   0   4       6774.79       9576.50       934.48 o                         
   1   0   4       1696.57       2036.98       163.69 o                         
   2   0   4       1791.33       1569.71        50.91 o                         
   3   0   4       1586.13       1784.34        54.61 o                         
   4   0   4        258.83        220.37        15.34 o                         
   5   0   4        248.38        283.65        33.03 o                         
   6   0   4        759.32        675.61        37.73 o                         
   7   0   4        112.98         88.58        15.15 o                         
   8   0   4         22.47        186.24        46.18 o                         
   9   0   4        115.94        157.90        37.27 o                         
  10   0   4          4.69          3.31        84.25 o                         
  11   0   4         98.98        172.21        97.02 o                         
  12   0   4          0.35         42.17        88.92 o                         
  13   0   4         14.26        -42.40       291.12 o                         
  14   0   4          0.90        291.78       542.38 o                         
 -16   1   4          1.66        229.84       672.49 o                         
 -15   1   4          4.46        230.95       601.15 o                         
 -14   1   4         11.76         -9.63       233.48 o                         
 -13   1   4          1.32        -21.89        64.37 o                         
 -12   1   4         19.61         62.85        58.63 o                         
 -11   1   4        505.52        549.79        43.65 o                         
 -10   1   4        531.75        497.37        73.53 o                         
  -9   1   4         21.17         12.16        15.39 o                         
  -8   1   4        705.72        771.82        41.11 o                         
  -7   1   4       1537.95       1886.04        69.96 o                         
  -6   1   4        295.72        300.00        36.43 o                         
  -5   1   4        406.15        396.74        16.89 o                         
  -4   1   4       3463.54       3734.71       120.62 o                         
  -3   1   4       7110.60       8226.20       130.95 o                         
  -2   1   4       3996.31       6002.64       464.76 o                         
  -1   1   4        480.62        581.74        44.02 o                         
   0   1   4       7305.91       8493.09       322.08 o                         
   1   1   4       5418.82       6963.96       227.42 o                         
   2   1   4       4294.35       4472.21       156.02 o                         
   3   1   4        561.74        479.32        20.43 o                         
   4   1   4        573.18        531.11        23.72 o                         
   5   1   4       1443.99       1498.80        57.60 o                         
   6   1   4        661.02        625.63        37.16 o                         
   7   1   4         87.76         75.47        13.79 o                         
   8   1   4        768.59        846.22        54.98 o                         
   9   1   4        386.90        438.23        56.94 o                         
  10   1   4        187.26        157.72        35.81 o                         
  11   1   4         10.31         33.13        32.67 o                         
  12   1   4         18.15         47.12        52.39 o                         
  13   1   4          2.88          5.14       283.48 o                         
  14   1   4          0.65        -77.82       480.28 o                         
 -16   2   4          3.24        277.13       456.50 o                         
 -15   2   4          4.06        361.94       590.12 o                         
 -14   2   4         63.75        115.02       111.08 o                         
 -13   2   4         53.92        100.84        45.39 o                         
 -12   2   4        102.29         83.81        19.97 o                         
 -11   2   4        274.35        306.97        48.92 o                         
 -10   2   4        253.73        283.34        42.54 o                         
  -9   2   4         62.93         49.66        12.93 o                         
  -8   2   4        354.02        326.81        29.58 o                         
  -7   2   4        545.17        591.59        28.83 o                         
  -6   2   4        103.09        119.05        11.31 o                         
  -5   2   4        157.15        162.51        12.11 o                         
  -4   2   4        559.78        570.91        20.48 o                         
  -3   2   4        292.59        258.30        14.99 o                         
  -2   2   4      12369.91      14486.03       718.05 o                         
  -1   2   4       2646.44       2398.99       154.64 o                         
   0   2   4      15094.63      14669.84       525.26 o                         
   1   2   4        106.96        106.47        18.76 o                         
   2   2   4        136.95        121.07        16.59 o                         
   3   2   4        105.48         94.50         9.33 o                         
   4   2   4         23.87         24.25         7.35 o                         
   5   2   4        617.49        673.79        30.53 o                         
   6   2   4        698.27        750.87        43.51 o                         
   7   2   4          0.45          3.92         8.67 o                         
   8   2   4        357.29        394.27        37.66 o                         
   9   2   4        773.85        781.50       158.76 o                         
  10   2   4         44.65         38.39        38.24 o                         
  11   2   4        135.70        139.49        37.36 o                         
  12   2   4         71.09        132.80        38.06 o                         
  13   2   4         11.08         67.92       553.43 o                         
  14   2   4          0.46         41.50       916.34 o                         
 -16   3   4          2.87        235.17       609.75 o                         
 -15   3   4         16.77         40.34       194.77 o                         
 -14   3   4          2.11         33.92       110.21 o                         
 -13   3   4        110.10        147.25        82.24 o                         
 -12   3   4         64.81         80.67        52.89 o                         
 -11   3   4        205.93        213.63        47.95 o                         
 -10   3   4        448.11        478.98        92.99 o                         
  -9   3   4        148.38        167.05        22.86 o                         
  -8   3   4         26.45         26.47        13.67 o                         
  -7   3   4        824.61        782.52        35.27 o                         
  -6   3   4       1132.43       1245.67        39.95 o                         
  -5   3   4        433.53        458.64        23.46 o                         
  -4   3   4       3086.68       3111.35       104.18 o                         
  -3   3   4       2247.21       2430.43        46.74 o                         
  -2   3   4       5286.84       6407.79       207.19 o                         
  -1   3   4        656.99        668.96        29.96 o                         
   0   3   4       6045.78       6328.38       202.67 o                         
   1   3   4       1476.27       1615.54        87.63 o                         
   2   3   4       4439.77       4738.45       147.19 o                         
   3   3   4       1055.78        993.99        53.32 o                         
   4   3   4       1587.58       1537.39        77.86 o                         
   5   3   4       1224.38       1189.89        42.87 o                         
   6   3   4        184.86        206.79        21.93 o                         
   7   3   4        143.10        123.71        21.78 o                         
   8   3   4        174.85        128.82        44.99 o                         
   9   3   4         35.60         23.85       211.75 o                         
  10   3   4         31.92         51.87        28.11 o                         
  11   3   4        135.02         82.95        45.52 o                         
  12   3   4         12.02         23.97        67.14 o                         
  13   3   4         11.09        160.87       453.24 o                         
  14   3   4         16.55        366.65       579.34 o                         
 -16   4   4          1.68        265.96       435.26 o                         
 -15   4   4          1.91        -18.57       395.67 o                         
 -14   4   4         23.74        146.01       356.44 o                         
 -13   4   4        201.99        280.78       116.85 o                         
 -12   4   4        175.39        192.62        27.88 o                         
 -11   4   4        390.22        517.22        42.68 o                         
 -10   4   4        635.50        643.93        62.16 o                         
  -9   4   4        460.07        589.14        53.95 o                         
  -8   4   4        165.88        139.95        19.44 o                         
  -7   4   4        320.42        350.70        25.78 o                         
  -6   4   4       1304.14       1356.97        42.91 o                         
  -5   4   4        739.32        744.39        30.36 o                         
  -4   4   4       2625.93       2691.76        51.72 o                         
  -3   4   4        285.70        295.97        16.72 o                         
  -2   4   4       4007.38       4724.62        75.78 o                         
  -1   4   4       3305.28       3771.24       134.53 o                         
   0   4   4       3023.79       3015.32       141.78 o                         
   1   4   4        413.35        399.89        16.52 o                         
   2   4   4       3525.33       3262.24       167.15 o                         
   3   4   4       1258.75       1207.47        66.27 o                         
   4   4   4       1911.67       2008.28       139.61 o                         
   5   4   4        137.16        151.89        13.12 o                         
   6   4   4         14.02         12.28        16.46 o                         
   7   4   4        690.67        726.19        44.62 o                         
   8   4   4        162.03        122.30       112.79 o                         
   9   4   4        216.93        339.97        49.29 o                         
  10   4   4         34.70         31.03        26.83 o                         
  11   4   4        287.71        302.20        57.83 o                         
  12   4   4         31.48         87.09       490.99 o                         
  13   4   4          6.56        107.51       575.01 o                         
  14   4   4          1.89        -13.64       372.65 o                         
 -16   5   4         37.56          9.16       200.30 o                         
 -15   5   4          0.40         71.74       196.93 o                         
 -14   5   4         20.58        285.79       379.09 o                         
 -13   5   4          0.06         -7.41        41.11 o                         
 -12   5   4        115.53        120.07        77.92 o                         
 -11   5   4         15.22         22.40        13.44 o                         
 -10   5   4        171.40        186.15        98.27 o                         
  -9   5   4        168.96        146.81        22.88 o                         
  -8   5   4        536.86        603.22        40.31 o                         
  -7   5   4        475.68        567.87        36.23 o                         
  -6   5   4        498.98        478.53        29.72 o                         
  -5   5   4       3562.65       3895.34        79.42 o                         
  -4   5   4         27.58         30.05        10.29 o                         
  -3   5   4       2904.19       3335.34        57.86 o                         
  -2   5   4       3016.91       3569.49        92.86 o                         
  -1   5   4       2899.82       3359.36       129.18 o                         
   0   5   4       2099.25       2629.38        81.01 o                         
   1   5   4       4057.88       4318.08       169.61 o                         
   2   5   4        233.38        218.78        11.56 o                         
   3   5   4       3506.65       3607.58       227.65 o                         
   4   5   4        289.62        270.02        35.32 o                         
   5   5   4        328.80        355.43        42.02 o                         
   6   5   4        657.50        683.50        47.01 o                         
   7   5   4        180.58        182.22        23.56 o                         
   8   5   4        283.56        300.21        89.46 o                         
   9   5   4         68.47         97.03        43.51 o                         
  10   5   4        311.54        248.84        48.25 o                         
  11   5   4          2.71        135.74       462.74 o                         
  12   5   4         11.93        140.91       607.11 o                         
  13   5   4         19.78        119.99       480.07 o                         
  14   5   4          7.21        326.25       637.21 o                         
 -15   6   4          6.48         94.52       222.87 o                         
 -14   6   4          7.17         -4.41        79.44 o                         
 -13   6   4         25.84          5.05        37.09 o                         
 -12   6   4         18.42         15.39        46.73 o                         
 -11   6   4        183.61        192.17        26.52 o                         
 -10   6   4        151.64        126.08        48.42 o                         
  -9   6   4        310.57        334.19        72.38 o                         
  -8   6   4        101.23        108.05        16.77 o                         
  -7   6   4        136.30        117.91        22.05 o                         
  -6   6   4        220.81        230.00        21.88 o                         
  -5   6   4       1867.02       1937.91        59.24 o                         
  -4   6   4        777.22        837.52        37.06 o                         
  -3   6   4        882.79       1026.14        40.82 o                         
  -2   6   4        511.15        677.59        71.94 o                         
  -1   6   4       4077.81       4413.47       187.08 o                         
   0   6   4       1688.40       1634.45        48.70 o                         
   1   6   4       1052.79       1098.57        40.06 o                         
   2   6   4       1444.41       1582.28        74.53 o                         
   3   6   4       1604.47       1610.01       143.82 o                         
   4   6   4        264.99        227.62        22.02 o                         
   5   6   4        126.30        104.92        16.62 o                         
   6   6   4        222.04        227.03        25.18 o                         
   7   6   4        177.99        128.25       118.00 o                         
   8   6   4        251.99        379.73       256.57 o                         
   9   6   4        215.00        294.95       268.66 o                         
  10   6   4         13.69         18.63       295.87 o                         
  11   6   4          9.98        317.90       430.45 o                         
  12   6   4          0.93        104.53       550.60 o                         
  13   6   4          7.82        325.66       583.99 o                         
 -15   7   4          4.49        -45.72       538.54 o                         
 -14   7   4          4.61        333.88       524.84 o                         
 -13   7   4          0.36         29.46        42.98 o                         
 -12   7   4         29.10         37.45        70.54 o                         
 -11   7   4         10.16         30.96        63.70 o                         
 -10   7   4        111.25        135.88        32.46 o                         
  -9   7   4        100.58        148.07        82.14 o                         
  -8   7   4        104.07         90.08        20.76 o                         
  -7   7   4        301.77        294.00        28.54 o                         
  -6   7   4        762.84        816.70        43.54 o                         
  -5   7   4          1.83         14.25         7.51 o                         
  -4   7   4       1179.15       1606.66        73.68 o                         
  -3   7   4       4090.96       4574.17        91.13 o                         
  -2   7   4       1151.52       1278.35        45.27 o                         
  -1   7   4        141.98        187.50        16.48 o                         
   0   7   4        495.95        578.33        31.16 o                         
   1   7   4       2887.07       4068.26       208.52 o                         
   2   7   4       2117.50       2496.78        64.74 o                         
   3   7   4         39.13         47.54         9.91 o                         
   4   7   4        215.56        310.19        44.47 o                         
   5   7   4        173.23        176.90        38.72 o                         
   6   7   4        118.32        146.02        25.25 o                         
   7   7   4        193.42        301.72       278.30 o                         
   8   7   4         16.24        197.61       261.61 o                         
   9   7   4        180.52        347.34       289.20 o                         
  10   7   4         82.77        422.96       372.94 o                         
  11   7   4         29.37        244.82       424.20 o                         
  12   7   4          4.68        151.73       769.66 o                         
  13   7   4          9.13        584.95       575.11 o                         
 -15   8   4          6.86        222.03       418.00 o                         
 -14   8   4          4.24        177.70       511.18 o                         
 -13   8   4          5.80        -96.67       493.26 o                         
 -12   8   4         10.87         22.79        34.06 o                         
 -11   8   4          3.19         26.42        99.56 o                         
 -10   8   4        132.50        130.59        43.18 o                         
  -9   8   4        200.17        225.10        38.80 o                         
  -8   8   4        129.51         70.13       116.16 o                         
  -7   8   4         24.74         10.03        10.11 o                         
  -6   8   4        455.25        468.59        38.76 o                         
  -5   8   4        104.99         81.05        17.35 o                         
  -4   8   4        781.72        752.05        40.80 o                         
  -3   8   4        168.73        157.73        16.85 o                         
  -2   8   4        182.00        176.60        17.84 o                         
  -1   8   4        680.69        823.82        39.58 o                         
   0   8   4        284.00        232.53        21.80 o                         
   1   8   4        113.46        113.93        15.41 o                         
   2   8   4        862.04        874.78        45.46 o                         
   3   8   4        167.51        186.18        24.41 o                         
   4   8   4        931.30        911.12        55.74 o                         
   5   8   4         84.49         67.32        22.10 o                         
   6   8   4        171.93        330.07       167.92 o                         
   7   8   4        164.70        409.45       280.73 o                         
   8   8   4        100.21         20.88       115.58 o                         
   9   8   4          3.20        271.24       358.13 o                         
  10   8   4          7.75        -19.85        21.54 o                         
  11   8   4          4.85        127.76       515.30 o                         
  12   8   4          5.81       -148.65       606.26 o                         
  13   8   4          1.60         85.75       416.99 o                         
 -14   9   4          6.16        108.14       449.61 o                         
 -12   9   4         37.70         47.55       129.45 o                         
 -11   9   4         47.31         34.43        21.20 o                         
 -10   9   4          0.77         30.24        36.06 o                         
  -9   9   4          7.06         20.49        42.61 o                         
  -8   9   4         54.02         99.55        72.72 o                         
  -7   9   4          6.09         11.19        55.32 o                         
  -6   9   4         16.06        -11.16        24.38 o                         
  -5   9   4         63.43         78.49        16.19 o                         
  -4   9   4        149.22        131.37        14.44 o                         
  -3   9   4        158.66        176.18        20.39 o                         
  -2   9   4        672.35        826.65        46.42 o                         
  -1   9   4        462.69        543.66        34.55 o                         
   0   9   4        651.00        800.75        44.95 o                         
   1   9   4        275.77        278.77        28.00 o                         
   2   9   4         42.94         38.25         7.17 o                         
   3   9   4         76.74         75.49        21.26 o                         
   4   9   4         24.85         57.64        15.06 o                         
   5   9   4         86.01         66.58        67.80 o                         
   6   9   4         16.83          3.16        69.06 o                         
   7   9   4         17.02          9.37        80.96 o                         
   8   9   4         30.63         19.40        20.53 o                         
   9   9   4         85.06         97.48       202.02 o                         
  10   9   4        162.81         95.12       108.39 o                         
  11   9   4         23.13         32.38       669.40 o                         
  12   9   4          0.25        137.02       468.43 o                         
 -14  10   4          3.46        -98.75       395.64 o                         
 -12  10   4          6.61        -53.19       630.50 o                         
 -11  10   4         22.96         98.81        46.05 o                         
 -10  10   4         63.49         86.58        29.06 o                         
  -9  10   4        122.09        127.71        57.92 o                         
  -8  10   4         64.13         99.03        28.80 o                         
  -7  10   4        286.18        299.67        41.05 o                         
  -6  10   4        126.98        177.15        33.38 o                         
  -5  10   4          6.50          3.31        41.28 o                         
  -4  10   4        114.15        153.97        20.34 o                         
  -3  10   4        288.10        280.64        28.07 o                         
  -2  10   4        810.81        869.88        54.22 o                         
  -1  10   4         81.92        104.58        38.06 o                         
   0  10   4        846.44        963.47        53.86 o                         
   1  10   4        201.38        212.07        24.42 o                         
   2  10   4        147.59        193.80        25.57 o                         
   3  10   4         22.24         29.38        32.32 o                         
   4  10   4        118.63        204.31        94.63 o                         
   5  10   4        305.92        445.97       104.80 o                         
   6  10   4         34.06         60.61        44.71 o                         
   7  10   4         80.13         53.38        27.03 o                         
   8  10   4         58.68         67.60        31.36 o                         
   9  10   4         40.97         78.68        94.46 o                         
  10  10   4         34.87        116.06       524.09 o                         
  11  10   4          4.43         77.57       385.04 o                         
  12  10   4          9.30        -65.13      8558.25 o                         
 -12  11   4         41.66         43.48       226.43 o                         
 -11  11   4         67.98        190.76       317.30 o                         
 -10  11   4         36.06         40.56        24.34 o                         
  -9  11   4        151.97         87.59        49.83 o                         
  -8  11   4         85.78         90.47        28.45 o                         
  -7  11   4        322.45        371.94        48.11 o                         
  -6  11   4        131.84        138.43       110.30 o                         
  -5  11   4        373.63        276.58        40.43 o                         
  -4  11   4         47.31         31.62        18.16 o                         
  -3  11   4        157.54        169.72        42.82 o                         
  -2  11   4        448.77        530.38        91.00 o                         
  -1  11   4         61.94         92.82        52.01 o                         
   0  11   4        359.70        313.38        45.31 o                         
   1  11   4        138.17        185.59       102.21 o                         
   2  11   4         90.19         64.07        27.92 o                         
   3  11   4        184.15        193.33       100.30 o                         
   4  11   4         98.97        146.55        35.01 o                         
   5  11   4        219.87        228.71       124.14 o                         
   6  11   4         95.79        131.26        49.61 o                         
   7  11   4         18.32        133.16       115.46 o                         
   8  11   4         16.52        120.24        75.39 o                         
   9  11   4         17.24        197.10       541.97 o                         
  10  11   4         13.97        113.54       436.84 o                         
  11  11   4         14.48         74.88       429.02 o                         
 -11  12   4         40.33        200.26       314.83 o                         
 -10  12   4         26.37        -29.14        82.09 o                         
  -9  12   4         43.11         53.08        23.63 o                         
  -8  12   4        193.36        298.56        93.78 o                         
  -7  12   4         67.00         98.26        68.11 o                         
  -6  12   4        159.00        157.10        30.84 o                         
  -5  12   4        308.74        233.54       135.50 o                         
  -4  12   4        179.38        123.58        31.19 o                         
  -3  12   4        576.29        696.34       303.61 o                         
  -2  12   4        598.44        783.87        74.18 o                         
  -1  12   4        315.93        475.27       253.04 o                         
   0  12   4        304.01        401.60       153.99 o                         
   1  12   4        787.79        930.73        98.74 o                         
   2  12   4        200.25        181.22        46.14 o                         
   3  12   4        332.99        333.01        73.36 o                         
   4  12   4         71.34        105.91        98.08 o                         
   5  12   4          0.58         19.43        87.66 o                         
   6  12   4        196.87        230.73       159.10 o                         
   7  12   4         79.20         60.92        52.41 o                         
   8  12   4          0.47        245.29       405.66 o                         
   9  12   4         41.11        307.04       559.12 o                         
  10  12   4         12.91        133.84       488.86 o                         
 -11  13   4          1.05       -103.63       326.07 o                         
 -10  13   4         35.97        159.46       225.40 o                         
  -9  13   4        279.46        336.97       305.29 o                         
  -8  13   4         21.30         25.32        37.61 o                         
  -7  13   4        185.43        233.94        41.37 o                         
  -6  13   4         19.29         -5.03        32.12 o                         
  -5  13   4         92.23         83.39        27.31 o                         
  -4  13   4         52.56         51.72        82.60 o                         
  -3  13   4        554.52        624.32        91.35 o                         
  -2  13   4         95.01        156.06       183.05 o                         
  -1  13   4        210.80        272.35        44.21 o                         
   0  13   4         90.41        147.96       234.98 o                         
   1  13   4        267.86        385.07        78.01 o                         
   2  13   4         58.41         55.58       116.39 o                         
   3  13   4         18.27        -12.16        62.57 o                         
   4  13   4         44.93         19.05        48.47 o                         
   5  13   4        164.97        199.83        74.20 o                         
   6  13   4         14.03         36.07       118.49 o                         
   7  13   4        171.85        408.37       381.17 o                         
   8  13   4         21.18        123.16       427.16 o                         
 -11  14   4         15.45        114.85       429.92 o                         
 -10  14   4         16.54        193.09       401.09 o                         
  -9  14   4         11.63        290.77       329.62 o                         
  -8  14   4        234.58        474.68       327.56 o                         
  -7  14   4        102.74        345.30       238.26 o                         
  -6  14   4        136.07        162.65        37.00 o                         
  -5  14   4        184.27        172.93        33.20 o                         
  -4  14   4          9.89        -25.40       182.98 o                         
  -3  14   4         37.39         35.72       162.49 o                         
  -2  14   4          6.82         19.29        53.78 o                         
  -1  14   4         16.65         74.57        59.72 o                         
   0  14   4         51.29        134.41        99.17 o                         
   1  14   4        259.40        386.60        54.58 o                         
   2  14   4         19.96         54.39        36.04 o                         
   3  14   4        175.01        142.92        97.76 o                         
   4  14   4         60.07        124.74       100.24 o                         
   5  14   4         99.62        304.11       347.54 o                         
   6  14   4        277.11        617.63       414.79 o                         
  -9  15   4         20.46         59.24       219.18 o                         
  -8  15   4         25.38         28.43       512.36 o                         
  -7  15   4        105.70        143.58       353.17 o                         
  -6  15   4         32.75        225.54       355.90 o                         
  -5  15   4         19.46        114.91       366.90 o                         
  -4  15   4         17.04        239.73       360.37 o                         
  -3  15   4        136.88         97.47       132.25 o                         
  -2  15   4         37.78        -51.41       117.90 o                         
  -1  15   4        301.78        251.60        41.40 o                         
   0  15   4         16.85         21.65        23.07 o                         
   1  15   4        119.53         88.42       135.77 o                         
   2  15   4          2.50        132.35       614.74 o                         
   3  15   4         10.27        216.62       369.83 o                         
   4  15   4          5.11        351.27       337.48 o                         
   5  15   4         41.70        342.04       302.32 o                         
   6  15   4         17.58        287.29       472.33 o                         
   7  15   4          7.95        265.06       501.74 o                         
   8  15   4         18.30        362.84       484.86 o                         
  -8  16   4          2.54        173.05       315.00 o                         
  -7  16   4         22.96         75.17       211.26 o                         
  -6  16   4         26.67        212.30       352.84 o                         
  -5  16   4          0.23          4.20        69.35 o                         
  -4  16   4         27.25        241.65       438.66 o                         
  -3  16   4         26.85        -97.70       451.79 o                         
  -2  16   4         90.91         61.54       564.80 o                         
  -1  16   4         21.10        226.88       480.66 o                         
   0  16   4         36.37         54.81       647.34 o                         
   1  16   4         75.67        290.89       419.44 o                         
   2  16   4          4.61        334.49       501.24 o                         
   3  16   4          3.19        183.11       404.92 o                         
   4  16   4          3.40        168.57       335.77 o                         
   5  16   4          7.18        173.06       332.72 o                         
   6  16   4          1.59        -46.73      1083.34 o                         
  -6  17   4         12.93        122.46       420.27 o                         
  -5  17   4         22.49         33.60       238.88 o                         
  -4  17   4          1.47         52.19       575.92 o                         
  -3  17   4         16.32        225.85       427.97 o                         
  -2  17   4          5.45        209.09       469.36 o                         
  -1  17   4          0.93         24.61       225.86 o                         
   0  17   4          4.42        292.07       454.50 o                         
   1  17   4          4.22        230.41       676.07 o                         
   2  17   4          2.79        211.80       280.43 o                         
   3  17   4         26.14        100.11       236.21 o                         
   4  17   4         14.95        193.17       428.73 o                         
  -3  18   4          8.35        287.60       442.54 o                         
  -2  18   4         12.16        389.13       557.36 o                         
  -1  18   4         20.38        193.96       476.62 o                         
   0  18   4          0.36        237.82       668.28 o                         
   1  18   4          6.63        192.55       569.63 o                         
  -2 -18   5          5.63         26.86       128.64 o                         
  -1 -18   5          9.65        267.69       291.41 o                         
  -6 -17   5          3.01         38.55       281.44 o                         
  -5 -17   5         15.66        -18.65       268.12 o                         
  -4 -17   5         19.40        218.09       157.78 o                         
  -3 -17   5         11.66        254.31       288.69 o                         
  -2 -17   5         26.83        368.30       275.83 o                         
  -1 -17   5         21.20        294.00       495.46 o                         
   0 -17   5         14.56        -36.92       482.34 o                         
   1 -17   5          4.99         36.74       242.04 o                         
   2 -17   5          6.07         16.14      1289.76 o                         
   3 -17   5          6.23        -34.34       435.21 o                         
  -8 -16   5          8.46         32.11       274.90 o                         
  -7 -16   5         10.50        241.86       310.13 o                         
  -6 -16   5          6.58         75.74       265.57 o                         
  -5 -16   5         15.54         94.62       178.43 o                         
  -4 -16   5         30.16        163.99       195.98 o                         
  -3 -16   5         13.04        172.95       171.35 o                         
  -2 -16   5         19.81        122.80       523.04 o                         
  -1 -16   5         10.35        218.63       405.11 o                         
   0 -16   5          7.11        136.20       318.23 o                         
   1 -16   5          7.85        143.67       347.83 o                         
   2 -16   5         30.05        162.66       622.64 o                         
   4 -16   5         15.00        200.02       398.07 o                         
   5 -16   5         21.08         -8.90       104.95 o                         
   6 -16   5          0.07         -0.73       358.72 o                         
  -9 -15   5         13.96        131.26       236.80 o                         
  -8 -15   5         48.21         48.23       136.70 o                         
  -7 -15   5         18.09         71.28       216.07 o                         
  -6 -15   5         14.60        113.08       219.82 o                         
  -5 -15   5          2.15         46.37       286.00 o                         
  -4 -15   5        206.39        108.57       120.88 o                         
  -3 -15   5        106.97        222.40       252.25 o                         
  -2 -15   5        105.36        264.17       288.58 o                         
  -1 -15   5         72.70        117.12       217.74 o                         
   0 -15   5        166.87        301.31       332.09 o                         
   1 -15   5        102.45        365.51       310.31 o                         
   2 -15   5         39.97        298.57       353.66 o                         
   3 -15   5         49.52        163.10       371.17 o                         
   4 -15   5         10.14       -135.86       339.76 o                         
   5 -15   5         22.56         38.81       206.39 o                         
   6 -15   5          0.03        -54.87       740.17 o                         
   7 -15   5         28.46        115.14       375.35 o                         
 -11 -14   5          2.13       -103.57       423.45 o                         
 -10 -14   5          3.50        -24.84       241.24 o                         
  -9 -14   5         17.96         58.43       210.81 o                         
  -8 -14   5         35.41         72.89       117.14 o                         
  -7 -14   5          5.54        -42.33       159.45 o                         
  -6 -14   5         35.84         97.56       133.54 o                         
  -5 -14   5        197.14        198.53       173.45 o                         
  -4 -14   5        117.63        197.39       146.85 o                         
  -3 -14   5         32.14        169.36       176.18 o                         
  -2 -14   5         35.02        249.61       198.96 o                         
  -1 -14   5         46.35         52.87       242.48 o                         
   0 -14   5         18.64        214.14       286.16 o                         
   1 -14   5         92.26        338.23       307.70 o                         
   2 -14   5         72.05        350.38       418.25 o                         
   3 -14   5        120.35        257.51       357.42 o                         
   4 -14   5         12.87        237.79       360.37 o                         
   5 -14   5         12.53        -38.99       295.95 o                         
   6 -14   5         82.24         -0.88        59.20 o                         
   7 -14   5         35.83        -25.07       428.13 o                         
   8 -14   5          0.23         82.23      1347.11 o                         
 -12 -13   5          5.54        131.36       492.42 o                         
 -11 -13   5          6.39        -64.97       308.98 o                         
 -10 -13   5          9.11        -23.42       291.71 o                         
  -9 -13   5          8.97         47.78       244.75 o                         
  -8 -13   5         34.36         75.14       183.03 o                         
  -7 -13   5         93.85        119.05       227.60 o                         
  -6 -13   5         59.24         18.21       134.71 o                         
  -5 -13   5         16.38        145.67       170.62 o                         
  -4 -13   5         31.68         59.82       202.31 o                         
  -3 -13   5          7.33         77.28       201.08 o                         
  -2 -13   5        314.48        256.98       204.10 o                         
  -1 -13   5         35.13        231.51       257.01 o                         
   0 -13   5        100.12        197.38       299.74 o                         
   1 -13   5         12.56        -17.15       202.03 o                         
   2 -13   5          0.31         -0.97        15.93 o                         
   3 -13   5         87.82        232.88       340.34 o                         
   4 -13   5         32.48        107.88       422.51 o                         
   5 -13   5         48.77        193.63       244.99 o                         
   6 -13   5         22.71        137.46       316.82 o                         
   7 -13   5         18.10         -7.55       121.45 o                         
   8 -13   5          3.67        112.65       312.67 o                         
   9 -13   5          6.92        259.13       409.79 o                         
 -12 -12   5          0.86         92.43       384.82 o                         
 -11 -12   5          4.42          7.97        44.28 o                         
 -10 -12   5         86.19        176.83       201.63 o                         
  -9 -12   5        167.61        257.43       244.67 o                         
  -8 -12   5         32.07        207.14       170.61 o                         
  -7 -12   5         28.06        177.18       176.26 o                         
  -6 -12   5        310.74        305.12       149.37 o                         
  -5 -12   5         29.30          8.10        33.58 o                         
  -4 -12   5        381.59        326.43       166.80 o                         
  -3 -12   5        534.95        475.70       161.18 o                         
  -2 -12   5        973.90       1121.52       168.79 o                         
  -1 -12   5        259.16        457.73       167.41 o                         
   0 -12   5        726.61        948.13       277.46 o                         
   1 -12   5        349.88        440.21       252.89 o                         
   2 -12   5        377.67        241.70       261.60 o                         
   3 -12   5        302.57        195.60       283.41 o                         
   4 -12   5         74.93        271.48       245.96 o                         
   5 -12   5        275.29        364.91       281.10 o                         
   6 -12   5         19.02         87.00       269.22 o                         
   7 -12   5        107.68        175.39       201.76 o                         
   8 -12   5          2.83        117.62       270.40 o                         
   9 -12   5          9.87        114.78       376.47 o                         
  10 -12   5          9.02         56.56       436.40 o                         
 -13 -11   5          7.03         81.60       510.82 o                         
 -12 -11   5          1.82        462.21       464.49 o                         
 -11 -11   5         16.24         83.88       247.19 o                         
 -10 -11   5         16.17         96.81       176.36 o                         
  -9 -11   5          6.70         64.01       160.73 o                         
  -8 -11   5         76.95        150.92       147.75 o                         
  -7 -11   5        287.12        373.70       154.05 o                         
  -6 -11   5        284.89        304.57       136.40 o                         
  -5 -11   5         48.85        -13.40       134.93 o                         
  -4 -11   5        154.76        129.32       113.21 o                         
  -3 -11   5         75.03         96.48       126.64 o                         
  -2 -11   5         39.76        130.76       143.32 o                         
  -1 -11   5        318.33        402.47       162.66 o                         
   0 -11   5         15.84        118.35       219.81 o                         
   1 -11   5         59.31         53.67       749.47 o                         
   2 -11   5        268.22         72.47       457.07 o                         
   3 -11   5          8.48         69.58       538.11 o                         
   4 -11   5        397.08        175.07       145.42 o                         
   5 -11   5        197.06        210.45       167.61 o                         
   6 -11   5          0.29        -41.34       199.77 o                         
   7 -11   5         77.66        106.27       139.35 o                         
   8 -11   5         47.98        118.96       203.89 o                         
   9 -11   5         19.62        125.26       319.73 o                         
  10 -11   5          4.06        190.42       290.21 o                         
  11 -11   5          3.06        -24.13       184.06 o                         
 -14 -10   5          0.31        -56.14       581.53 o                         
 -13 -10   5          3.89         87.51       243.09 o                         
 -12 -10   5         29.77         16.16      2563.32 o                         
 -11 -10   5         22.53          7.02       102.59 o                         
 -10 -10   5         68.14         48.63       149.91 o                         
  -9 -10   5        117.16        257.15       142.77 o                         
  -8 -10   5          5.45        -25.68       162.30 o                         
  -7 -10   5         16.69        110.85       149.61 o                         
  -6 -10   5         44.01          1.83        71.76 o                         
  -5 -10   5         98.23        173.77       168.79 o                         
  -4 -10   5        517.38        446.02        96.53 o                         
  -3 -10   5        233.18        223.84        44.29 o                         
  -2 -10   5         27.71         44.53        17.88 o                         
  -1 -10   5         79.03        101.66        47.61 o                         
   0 -10   5         71.73         53.43        19.81 o                         
   1 -10   5        243.13        244.25        46.39 o                         
   2 -10   5        559.70        459.01       147.32 o                         
   3 -10   5         39.50         14.88        74.30 o                         
   4 -10   5         91.37          2.17        34.74 o                         
   5 -10   5        105.30         85.16       240.68 o                         
   6 -10   5         51.35        -86.01       187.66 o                         
   7 -10   5         94.61        106.78       174.00 o                         
   8 -10   5         18.38         67.33       181.61 o                         
   9 -10   5         22.67          5.83       121.84 o                         
  10 -10   5          8.56         35.24        95.50 o                         
  11 -10   5         22.20         -9.81       359.84 o                         
 -14  -9   5          4.69       -146.42       427.54 o                         
 -13  -9   5         20.43         42.70       212.72 o                         
 -12  -9   5         21.66        -37.22       206.72 o                         
 -11  -9   5        129.38         77.23       149.72 o                         
 -10  -9   5        409.24        353.44       179.19 o                         
  -9  -9   5          1.28         42.07       102.50 o                         
  -8  -9   5        115.68        160.84       117.88 o                         
  -7  -9   5         45.27        111.66       132.51 o                         
  -6  -9   5        125.36         70.60        28.47 o                         
  -5  -9   5          1.38         25.06        25.94 o                         
  -4  -9   5        407.24        359.24        51.92 o                         
  -3  -9   5         50.78         79.63        26.01 o                         
  -2  -9   5        668.00        683.13        59.99 o                         
  -1  -9   5        255.40        251.14        42.04 o                         
   0  -9   5        367.98        344.56        38.72 o                         
   1  -9   5        259.10        227.26        36.18 o                         
   2  -9   5        450.69        398.90        46.74 o                         
   3  -9   5         49.75         39.16        23.69 o                         
   4  -9   5        454.23        268.10       107.47 o                         
   5  -9   5         93.14        203.64       121.99 o                         
   6  -9   5        406.69        122.77       150.70 o                         
   7  -9   5         13.60         39.89       273.38 o                         
   8  -9   5        270.35        208.37       204.47 o                         
   9  -9   5         11.95         64.58       194.38 o                         
  10  -9   5          2.22          8.36       306.97 o                         
  11  -9   5          2.33         37.02       306.81 o                         
  12  -9   5          0.06        -49.06       881.88 o                         
 -15  -8   5          2.48         63.71       271.03 o                         
 -14  -8   5          3.97         83.70       497.46 o                         
 -13  -8   5         44.62        303.99       454.01 o                         
 -12  -8   5         19.64         51.56       263.65 o                         
 -11  -8   5         25.69        157.82       335.79 o                         
 -10  -8   5         68.14        126.96       181.65 o                         
  -9  -8   5          5.96         29.47       174.68 o                         
  -8  -8   5          1.12        115.21       122.28 o                         
  -7  -8   5        136.91         81.90        25.68 o                         
  -6  -8   5         34.52         31.62        19.78 o                         
  -5  -8   5        531.89        512.74        54.87 o                         
  -4  -8   5       1237.15       1159.93       104.59 o                         
  -3  -8   5        101.88         94.89        29.35 o                         
  -2  -8   5        114.07        130.44        23.43 o                         
  -1  -8   5        103.76        117.93        26.69 o                         
   0  -8   5        263.20        272.69        33.53 o                         
   1  -8   5        100.88         57.77        20.78 o                         
   2  -8   5        797.98        746.10        59.10 o                         
   3  -8   5         70.68         24.02        18.62 o                         
   4  -8   5        168.24        162.81        22.12 o                         
   5  -8   5        120.11        128.34        91.60 o                         
   6  -8   5        144.44        114.29        36.50 o                         
   7  -8   5        171.11        230.55        61.71 o                         
   8  -8   5         63.91          7.60        29.46 o                         
   9  -8   5         29.15         -9.42        71.25 o                         
  10  -8   5          6.86        156.32       246.87 o                         
  11  -8   5          3.24         11.55       183.96 o                         
  12  -8   5          2.88         22.90       245.41 o                         
 -14  -7   5         22.50        199.55       501.80 o                         
 -13  -7   5          4.82        196.29       313.59 o                         
 -12  -7   5        223.60        178.02       375.29 o                         
 -11  -7   5        482.27        636.82       274.90 o                         
 -10  -7   5         45.36         59.35        32.35 o                         
  -9  -7   5        432.29        488.08        51.92 o                         
  -8  -7   5        106.45         81.79        21.96 o                         
  -7  -7   5        321.03        268.05        42.00 o                         
  -6  -7   5        129.20        115.68        19.33 o                         
  -5  -7   5         94.06         99.00        20.43 o                         
  -4  -7   5         81.08         67.30        11.77 o                         
  -3  -7   5        221.60        220.59        25.62 o                         
  -2  -7   5        269.28        248.22        28.75 o                         
  -1  -7   5         46.31         29.74        15.31 o                         
   0  -7   5        510.72        407.83        40.63 o                         
   1  -7   5          3.88         18.83        11.71 o                         
   2  -7   5         10.31         -9.26         9.26 o                         
   3  -7   5         64.35         74.77        14.30 o                         
   4  -7   5        118.41         79.46        22.79 o                         
   5  -7   5        135.34        121.99        22.22 o                         
   6  -7   5         85.53        163.17        58.22 o                         
   7  -7   5         55.29         91.36        75.97 o                         
   8  -7   5        212.63        242.61        86.34 o                         
   9  -7   5        247.05        291.70       110.87 o                         
  10  -7   5         62.03         45.04        69.35 o                         
  11  -7   5          0.77         97.13       130.71 o                         
  12  -7   5         16.57        123.90       211.16 o                         
  13  -7   5          9.12        328.45       490.55 o                         
 -15  -6   5         18.99        201.24       498.24 o                         
 -14  -6   5         58.33        -19.85       107.84 o                         
 -13  -6   5         28.61         60.09        36.71 o                         
 -12  -6   5          6.29         58.34        58.78 o                         
 -11  -6   5        135.28         68.02        41.65 o                         
 -10  -6   5        768.14        750.96       152.49 o                         
  -9  -6   5       1595.82       1241.39       218.00 o                         
  -8  -6   5         72.90         45.76        13.19 o                         
  -7  -6   5         37.94         32.56        18.55 o                         
  -6  -6   5        205.18        169.32        29.20 o                         
  -5  -6   5        306.39        290.25        30.84 o                         
  -4  -6   5        299.91        273.87        28.35 o                         
  -3  -6   5       2197.98       2318.76        77.53 o                         
  -2  -6   5         28.23         38.77        24.20 o                         
  -1  -6   5       1713.60       1574.54        48.33 o                         
   0  -6   5        217.89        195.10        20.14 o                         
   1  -6   5        617.87        568.25        42.19 o                         
   2  -6   5       1337.63       1291.47        55.38 o                         
   3  -6   5        662.36        696.74        36.53 o                         
   4  -6   5         58.55         55.98         9.88 o                         
   5  -6   5        200.32        205.78        23.21 o                         
   6  -6   5          4.92         20.26        26.78 o                         
   7  -6   5       2461.08       2301.71       387.65 o                         
   8  -6   5         70.19         71.95        57.14 o                         
   9  -6   5         72.68         54.68        25.20 o                         
  10  -6   5         69.91        155.47        51.52 o                         
  11  -6   5         35.06         98.66       259.90 o                         
  12  -6   5         31.45         75.71       207.18 o                         
  13  -6   5          0.88        367.96       465.34 o                         
 -16  -5   5          3.72         33.40      1544.86 o                         
 -15  -5   5          6.03        333.31       465.65 o                         
 -14  -5   5         11.47         90.77       212.53 o                         
 -13  -5   5         17.23          2.70       122.99 o                         
 -12  -5   5         75.51         42.52       144.44 o                         
 -11  -5   5        126.54        185.84        43.03 o                         
 -10  -5   5         58.63         75.34       111.36 o                         
  -9  -5   5         71.14         65.83        72.91 o                         
  -8  -5   5         51.34         56.02        17.39 o                         
  -7  -5   5         47.00         37.27        17.66 o                         
  -6  -5   5        571.10        516.53        43.38 o                         
  -5  -5   5       2969.69       2537.82       183.95 o                         
  -4  -5   5        458.89        471.69        33.75 o                         
  -3  -5   5       1310.79       1375.40        54.36 o                         
  -2  -5   5        131.09        118.46        12.99 o                         
  -1  -5   5       1256.26       1226.76        48.93 o                         
   0  -5   5        282.43        277.67        15.54 o                         
   1  -5   5        733.34        688.16        27.95 o                         
   2  -5   5       1488.29       1574.07        63.59 o                         
   3  -5   5       3265.07       3313.99       132.81 o                         
   4  -5   5         70.23         72.47        10.78 o                         
   5  -5   5        273.82        257.02        23.57 o                         
   6  -5   5          4.51         13.68        11.79 o                         
   7  -5   5        283.91        281.01        45.92 o                         
   8  -5   5        123.85        190.91        43.56 o                         
   9  -5   5        237.78        235.54        43.96 o                         
  10  -5   5        102.30         90.58        43.30 o                         
  11  -5   5          1.37         47.05        40.45 o                         
  12  -5   5         18.38        235.32       278.07 o                         
  13  -5   5          5.70        314.66       409.20 o                         
 -16  -4   5          4.88        112.40       346.66 o                         
 -15  -4   5         21.92        150.09       590.02 o                         
 -14  -4   5         15.45        337.93       446.06 o                         
 -13  -4   5          3.88         -2.82        61.21 o                         
 -12  -4   5        193.05        209.03        42.26 o                         
 -11  -4   5        241.04        234.94        44.83 o                         
 -10  -4   5       1569.34       1252.02       202.48 o                         
  -9  -4   5        612.28        507.91        48.50 o                         
  -8  -4   5        275.35        273.99        39.88 o                         
  -7  -4   5         40.28         14.72        10.74 o                         
  -6  -4   5       1580.14       1359.35        78.35 o                         
  -5  -4   5       5736.10       4553.69       339.07 o                         
  -4  -4   5        541.87        510.38        33.74 o                         
  -3  -4   5       2143.63       2174.73        65.11 o                         
  -2  -4   5       2554.39       2485.00        99.00 o                         
  -1  -4   5       3472.16       3353.24        99.32 o                         
   0  -4   5        344.95        328.89        23.79 o                         
   1  -4   5       3604.83       3208.41       110.13 o                         
   2  -4   5        918.61        832.44        32.70 o                         
   3  -4   5       3271.10       3196.34       100.54 o                         
   4  -4   5        232.60        212.70        18.45 o                         
   5  -4   5        169.86        129.11        16.78 o                         
   6  -4   5        165.89        155.91        20.08 o                         
   7  -4   5       1513.98       1487.10        96.50 o                         
   8  -4   5       1190.83       1389.02       253.16 o                         
   9  -4   5        251.84        303.27        50.98 o                         
  10  -4   5        104.76        138.18        42.41 o                         
  11  -4   5         51.08         88.44        51.53 o                         
  12  -4   5         26.17        177.88       247.18 o                         
  13  -4   5          7.44         40.23       249.60 o                         
  14  -4   5          5.27        224.63       407.33 o                         
 -16  -3   5          6.94        -60.37       723.89 o                         
 -14  -3   5         44.41        -12.38        92.41 o                         
 -13  -3   5         51.95         22.31        42.24 o                         
 -12  -3   5         86.32        110.28        68.45 o                         
 -11  -3   5        654.68        633.47        87.91 o                         
 -10  -3   5       1884.17       1719.26       178.50 o                         
  -9  -3   5        255.17        243.40        35.49 o                         
  -8  -3   5        246.54        195.77        23.58 o                         
  -7  -3   5        874.94        770.91        60.07 o                         
  -6  -3   5        754.45        653.32        48.05 o                         
  -5  -3   5       1930.26       1783.72        88.49 o                         
  -4  -3   5         69.21         63.55         8.72 o                         
  -3  -3   5       1516.17       1265.83        44.51 o                         
  -2  -3   5       3302.98       3026.99       136.95 o                         
  -1  -3   5       3968.09       3822.70       150.62 o                         
   0  -3   5         85.20         74.87         6.10 o                         
   1  -3   5       1533.16       1349.93        36.24 o                         
   2  -3   5        440.31        430.44        20.34 o                         
   3  -3   5        287.15        313.11        21.22 o                         
   4  -3   5       1409.91       1316.46        45.19 o                         
   5  -3   5        875.81        829.11        39.56 o                         
   6  -3   5        402.09        358.31        29.76 o                         
   7  -3   5         47.36         54.07        11.87 o                         
   8  -3   5       1505.83       1606.07       175.52 o                         
   9  -3   5          0.36         28.03        34.25 o                         
  10  -3   5         49.32        114.35        36.54 o                         
  11  -3   5         24.52         -7.91        88.87 o                         
  12  -3   5         44.93        327.47       293.45 o                         
  13  -3   5          7.01        340.91       617.08 o                         
  14  -3   5          2.85         24.76       363.90 o                         
 -16  -2   5          3.44       -102.13       530.72 o                         
 -15  -2   5         27.47        282.07       447.50 o                         
 -14  -2   5         26.37         33.71        39.83 o                         
 -13  -2   5          7.23         15.75        35.22 o                         
 -12  -2   5        508.75        538.27       114.13 o                         
 -11  -2   5         18.77         55.78       217.32 o                         
 -10  -2   5        274.37        167.14        46.34 o                         
  -9  -2   5        330.31        284.38        31.11 o                         
  -8  -2   5        851.05        790.84        64.05 o                         
  -7  -2   5        437.93        381.98        31.62 o                         
  -6  -2   5       2525.96       1892.42       113.26 o                         
  -5  -2   5        125.49        122.24        10.30 o                         
  -4  -2   5        118.26        113.08         9.07 o                         
  -3  -2   5       1543.49       1407.45        38.22 o                         
  -2  -2   5        659.93        663.46        30.31 o                         
  -1  -2   5       5488.81       5833.54       251.00 o                         
   0  -2   5        529.47        469.16        22.99 o                         
   1  -2   5       1076.41       1217.23        50.96 o                         
   2  -2   5        685.85        723.63        25.32 o                         
   3  -2   5        166.79        151.71        14.55 o                         
   4  -2   5        878.42        839.54        48.05 o                         
   5  -2   5        197.00        198.27        18.83 o                         
   6  -2   5       1079.25       1032.90        74.67 o                         
   7  -2   5        237.53        255.95        28.29 o                         
   8  -2   5         94.91        177.20        77.13 o                         
   9  -2   5        363.99        344.12        54.41 o                         
  10  -2   5        107.76        116.01        37.83 o                         
  11  -2   5         16.21         68.63        53.83 o                         
  12  -2   5         10.42        -17.53       630.66 o                         
  13  -2   5          7.57        194.07       418.81 o                         
  14  -2   5          5.81        195.17       554.29 o                         
 -16  -1   5          4.27         60.32       286.42 o                         
 -15  -1   5         13.67       -115.38       465.12 o                         
 -14  -1   5         37.36         60.83       181.28 o                         
 -13  -1   5         67.10         76.11        31.20 o                         
 -12  -1   5         37.76         39.13        22.51 o                         
 -11  -1   5        104.31        118.54       345.63 o                         
 -10  -1   5          2.06         16.67        21.58 o                         
  -9  -1   5        173.94        182.44        20.40 o                         
  -8  -1   5        806.40        757.42        64.15 o                         
  -7  -1   5        151.52        209.65        69.29 o                         
  -6  -1   5        434.08        414.11        24.63 o                         
  -5  -1   5       2761.26       2262.94        96.83 o                         
  -4  -1   5        924.81        893.07        29.31 o                         
  -3  -1   5        229.26        233.86        13.64 o                         
  -2  -1   5         20.51         22.98         2.94 o                         
  -1  -1   5        783.36        750.75        25.79 o                         
   0  -1   5        189.73        173.46        11.28 o                         
   1  -1   5       1176.20       1012.76        46.40 o                         
   2  -1   5       1329.18       1211.76        31.21 o                         
   3  -1   5       1867.28       1848.57        71.03 o                         
   4  -1   5         37.47         34.01         4.93 o                         
   5  -1   5        308.97        322.25        22.82 o                         
   6  -1   5        846.75        814.60        42.17 o                         
   7  -1   5         57.67         38.82        17.49 o                         
   8  -1   5        121.27         66.80        23.24 o                         
   9  -1   5        114.13         99.80        31.12 o                         
  10  -1   5         12.78         38.12        41.21 o                         
  11  -1   5         54.66        124.40        39.46 o                         
  12  -1   5         45.21         35.81       252.81 o                         
  13  -1   5          2.40         90.48       443.56 o                         
  14  -1   5         13.44        103.31       469.29 o                         
 -16   0   5          5.45        205.61       941.21 o                         
 -15   0   5          2.77         89.46      1020.43 o                         
 -14   0   5         32.66        -15.65        36.37 o                         
 -13   0   5         18.86          0.23        45.59 o                         
 -12   0   5         17.08         -7.35        37.52 o                         
 -11   0   5         64.46        125.47        57.21 o                         
 -10   0   5        139.78        106.49        22.91 o                         
  -9   0   5        202.14        192.58        21.45 o                         
  -8   0   5        169.88        136.43        21.51 o                         
  -7   0   5       1557.57       1396.87        83.35 o                         
  -6   0   5       2337.30       2235.88        99.04 o                         
  -5   0   5        275.33        266.62        13.90 o                         
  -4   0   5        177.29        164.77         9.23 o                         
  -3   0   5       1038.94        871.94        27.54 o                         
  -2   0   5          5.25          4.10         3.88 o                         
  -1   0   5          4.10          1.36         3.66 o                         
   0   0   5         80.48         97.98         9.43 o                         
   1   0   5         19.77         16.85         3.16 o                         
   2   0   5        183.65        157.09        13.36 o                         
   3   0   5        121.37        123.65        15.91 o                         
   4   0   5        543.71        508.20        22.84 o                         
   5   0   5        103.57        102.47        12.92 o                         
   6   0   5          6.01          9.17        29.13 o                         
   7   0   5        498.73        386.31        34.23 o                         
   8   0   5         13.50         34.21        29.27 o                         
   9   0   5         10.60         14.51        21.43 o                         
  10   0   5         33.36         38.75        48.80 o                         
  11   0   5          9.32         43.70        33.13 o                         
  12   0   5         32.26         26.52        28.83 o                         
  14   0   5          0.14         -4.54        66.36 o                         
 -16   1   5          4.28        -44.65       392.38 o                         
 -15   1   5         13.71         26.14       411.72 o                         
 -14   1   5         37.23         11.60        74.93 o                         
 -13   1   5         67.07         19.42        25.56 o                         
 -12   1   5         37.32         23.77        18.71 o                         
 -11   1   5        103.39        115.53        35.55 o                         
 -10   1   5          2.24         -1.10        13.24 o                         
  -9   1   5        173.49        181.90        24.51 o                         
  -8   1   5        803.40        774.32        45.97 o                         
  -7   1   5        150.40        127.90        57.86 o                         
  -6   1   5        437.03        429.30        23.62 o                         
  -5   1   5       2758.87       2455.49        80.49 o                         
  -4   1   5        925.98        887.60        28.27 o                         
  -3   1   5        221.61        181.35        11.95 o                         
  -2   1   5         23.28         27.15         6.20 o                         
  -1   1   5        779.67        688.23        32.22 o                         
   0   1   5        194.01        175.50        10.95 o                         
   1   1   5       1189.88       1087.44        50.96 o                         
   2   1   5       1327.88       1216.01        35.80 o                         
   3   1   5       1867.55       1721.28        91.62 o                         
   4   1   5         38.06         34.82         8.29 o                         
   5   1   5        312.20        303.94        23.91 o                         
   6   1   5        847.19        742.65        61.91 o                         
   7   1   5         57.37         57.95        14.24 o                         
   8   1   5        122.13         69.46        42.26 o                         
   9   1   5        112.39        127.16        33.51 o                         
  10   1   5         13.09         35.68       161.61 o                         
  11   1   5         54.22        117.12        36.56 o                         
  12   1   5         44.32         87.80        96.85 o                         
  13   1   5          2.49        -94.02       801.82 o                         
  14   1   5         13.19         78.81       297.34 o                         
 -16   2   5          3.40         99.65       806.29 o                         
 -15   2   5         27.81        269.71       564.06 o                         
 -14   2   5         26.20         81.25        53.01 o                         
 -13   2   5          7.10         23.84        35.21 o                         
 -12   2   5        509.27        531.66        44.02 o                         
 -11   2   5         18.50         40.42        63.14 o                         
 -10   2   5        277.86        201.94        25.97 o                         
  -9   2   5        330.55        386.69        33.51 o                         
  -8   2   5        852.05        897.47        62.47 o                         
  -7   2   5        435.34        386.34        23.79 o                         
  -6   2   5       2527.80       2153.21        84.84 o                         
  -5   2   5        127.00        142.62        13.19 o                         
  -4   2   5        121.77         84.92        12.63 o                         
  -3   2   5       1545.55       1348.79        62.39 o                         
  -2   2   5        657.08        660.14        19.68 o                         
  -1   2   5       5498.30       5764.89       303.42 o                         
   0   2   5        521.90        522.82        19.64 o                         
   1   2   5       1076.69       1246.06        36.93 o                         
   2   2   5        686.01        690.46        25.27 o                         
   3   2   5        165.80        154.17        15.29 o                         
   4   2   5        880.06        836.72        43.27 o                         
   5   2   5        197.34        182.65        18.16 o                         
   6   2   5       1075.77        998.37        60.93 o                         
   7   2   5        235.41        239.71        26.58 o                         
   8   2   5         92.65        136.62        56.98 o                         
   9   2   5        364.84        331.75        50.48 o                         
  10   2   5        108.16        112.99        55.42 o                         
  11   2   5         16.07         17.60        59.87 o                         
  12   2   5         10.21         -8.62       100.84 o                         
  13   2   5          7.43        169.71       723.83 o                         
  14   2   5          5.87        -17.35       223.39 o                         
 -16   3   5          6.90        -14.76       416.79 o                         
 -15   3   5          0.16       -140.03       914.85 o                         
 -14   3   5         44.03         54.40       174.40 o                         
 -13   3   5         50.62         52.29        24.45 o                         
 -12   3   5         87.29        104.80        33.45 o                         
 -11   3   5        653.19        678.88        84.23 o                         
 -10   3   5       1878.80       2022.52       215.44 o                         
  -9   3   5        254.66        251.59        35.82 o                         
  -8   3   5        244.35        221.82        24.18 o                         
  -7   3   5        874.71       1004.26        52.00 o                         
  -6   3   5        751.94        812.86        48.87 o                         
  -5   3   5       1923.76       1966.72        77.35 o                         
  -4   3   5         68.66         61.81         7.14 o                         
  -3   3   5       1510.33       1329.60        37.89 o                         
  -2   3   5       3277.05       2921.15       134.69 o                         
  -1   3   5       3978.16       3700.82       246.40 o                         
   0   3   5         88.06         72.57        10.37 o                         
   1   3   5       1541.24       1419.88        35.58 o                         
   2   3   5        439.81        425.56        22.28 o                         
   3   3   5        290.70        319.76        24.02 o                         
   4   3   5       1403.01       1287.42        57.82 o                         
   5   3   5        886.86        845.10        38.85 o                         
   6   3   5        403.84        348.80        29.21 o                         
   7   3   5         47.47          2.27        17.42 o                         
   8   3   5       1505.51       1607.02        96.08 o                         
   9   3   5          0.43          0.95        30.69 o                         
  10   3   5         49.10        122.69        35.59 o                         
  11   3   5         25.48         33.00        39.92 o                         
  12   3   5         45.72        182.94       475.83 o                         
  13   3   5          7.13        209.13       379.20 o                         
  14   3   5          2.79        297.76       688.59 o                         
 -16   4   5          4.99        298.08       404.59 o                         
 -15   4   5         21.68        286.84       569.96 o                         
 -14   4   5         15.49        249.23       278.93 o                         
 -13   4   5          4.08         -9.14        25.22 o                         
 -12   4   5        193.75        202.91        48.01 o                         
 -11   4   5        241.91        258.46        54.59 o                         
 -10   4   5       1576.25       1746.22       150.61 o                         
  -9   4   5        612.07        618.29        41.10 o                         
  -8   4   5        275.98        257.50        25.96 o                         
  -7   4   5         40.18         39.97         9.03 o                         
  -6   4   5       1577.71       1521.08        59.81 o                         
  -5   4   5       5731.00       5205.22       197.01 o                         
  -4   4   5        541.61        539.01        25.03 o                         
  -3   4   5       2148.03       1989.23        44.12 o                         
  -2   4   5       2568.19       2680.15        85.80 o                         
  -1   4   5       3469.31       3384.17       151.51 o                         
   0   4   5        341.01        356.86        23.05 o                         
   1   4   5       3596.02       3263.22        90.85 o                         
   2   4   5        922.03        794.91        32.43 o                         
   3   4   5       3273.10       3141.46       159.69 o                         
   4   4   5        232.15        228.97        21.94 o                         
   5   4   5        170.35        164.98        19.62 o                         
   6   4   5        166.36        130.64        20.93 o                         
   7   4   5       1520.74       1427.61        89.29 o                         
   8   4   5       1186.37       1245.10       111.53 o                         
   9   4   5        251.42        276.18        47.69 o                         
  10   4   5        104.32         78.36       148.24 o                         
  11   4   5         51.15        -14.48        81.28 o                         
  12   4   5         25.84        381.25       468.78 o                         
  13   4   5          7.25        -53.65      5414.95 o                         
  14   4   5          5.23        105.73       473.52 o                         
 -16   5   5          3.75        236.24       463.79 o                         
 -15   5   5          6.02        225.21       372.99 o                         
 -14   5   5         11.22        146.85       231.43 o                         
 -13   5   5         16.94         30.85        73.10 o                         
 -12   5   5         74.46         43.65        38.09 o                         
 -11   5   5        125.61        129.82        22.12 o                         
 -10   5   5         57.50         57.85        55.07 o                         
  -9   5   5         69.40         21.27        16.13 o                         
  -8   5   5         51.02         31.30        22.33 o                         
  -7   5   5         46.90         29.44        12.67 o                         
  -6   5   5        572.66        492.05        33.11 o                         
  -5   5   5       2973.09       2718.10       129.66 o                         
  -4   5   5        464.05        471.16        27.55 o                         
  -3   5   5       1303.86       1276.65        42.84 o                         
  -2   5   5        133.01        143.60        19.17 o                         
  -1   5   5       1253.61       1265.49        31.15 o                         
   0   5   5        281.03        246.26        12.98 o                         
   1   5   5        739.70        708.32        23.85 o                         
   2   5   5       1480.57       1507.54        56.62 o                         
   3   5   5       3260.66       3364.58       182.25 o                         
   4   5   5         70.18         69.64        11.29 o                         
   5   5   5        272.52        261.98        27.24 o                         
   6   5   5          4.67        -11.05        18.97 o                         
   7   5   5        288.26        249.97       162.38 o                         
   8   5   5        125.05        117.49        30.23 o                         
   9   5   5        239.71        190.07       129.28 o                         
  10   5   5        103.14        205.48       345.11 o                         
  11   5   5          1.40         14.27       263.98 o                         
  12   5   5         18.80        285.31       487.37 o                         
  13   5   5          5.54        -33.68      1098.82 o                         
 -15   6   5         19.18        244.54       417.06 o                         
 -14   6   5         57.66        301.94       302.99 o                         
 -13   6   5         28.75         58.48        82.72 o                         
 -12   6   5          6.41         27.55        47.22 o                         
 -11   6   5        134.67        108.70        21.86 o                         
 -10   6   5        765.88        826.47        73.67 o                         
  -9   6   5       1588.53       1504.34       222.25 o                         
  -8   6   5         73.59         66.43        16.57 o                         
  -7   6   5         38.86         27.38        14.71 o                         
  -6   6   5        204.62        206.39        20.67 o                         
  -5   6   5        306.42        262.67        27.28 o                         
  -4   6   5        294.70        272.96        21.07 o                         
  -3   6   5       2193.37       2303.62        69.30 o                         
  -2   6   5         27.72         89.50        50.15 o                         
  -1   6   5       1713.30       1763.40        49.58 o                         
   0   6   5        220.99        223.43        24.05 o                         
   1   6   5        620.34        624.04        30.64 o                         
   2   6   5       1341.19       1297.28        62.97 o                         
   3   6   5        660.29        631.26        61.73 o                         
   4   6   5         60.89         63.55        22.91 o                         
   5   6   5        199.94        201.14        37.37 o                         
   6   6   5          5.07         -3.82        18.68 o                         
   7   6   5       2463.74       1866.90       235.73 o                         
   8   6   5         69.44        250.67       291.98 o                         
   9   6   5         73.56        178.14       329.51 o                         
  10   6   5         69.78        208.22       418.20 o                         
  11   6   5         35.21        134.32       323.98 o                         
  12   6   5         31.74        -65.22       668.35 o                         
  13   6   5          0.89         96.05       399.67 o                         
 -15   7   5          3.26        -31.20       431.26 o                         
 -14   7   5         22.58         -1.96       391.35 o                         
 -13   7   5          4.72         27.98        96.88 o                         
 -12   7   5        222.71        245.38        42.13 o                         
 -11   7   5        482.65        547.30        58.39 o                         
 -10   7   5         45.03         89.16        75.80 o                         
  -9   7   5        435.30        476.19       135.63 o                         
  -8   7   5        106.91        126.24        53.48 o                         
  -7   7   5        320.16        262.87        27.22 o                         
  -6   7   5        127.49        119.12        17.16 o                         
  -5   7   5         92.71        104.54        16.43 o                         
  -4   7   5         81.01         77.15        13.25 o                         
  -3   7   5        218.86        217.53        19.50 o                         
  -2   7   5        271.99        264.21        20.81 o                         
  -1   7   5         44.14         38.31         8.42 o                         
   0   7   5        508.19        501.89        30.38 o                         
   1   7   5          3.58         10.09         9.51 o                         
   2   7   5         10.73         -5.30        16.00 o                         
   3   7   5         65.61         76.25        13.77 o                         
   4   7   5        119.21         98.51        16.05 o                         
   5   7   5        134.98        117.23        35.47 o                         
   6   7   5         84.80        367.59       123.58 o                         
   7   7   5         55.42        367.97       226.49 o                         
   8   7   5        211.36        260.16       242.08 o                         
   9   7   5        248.09        416.13       349.21 o                         
  10   7   5         62.62        140.85       293.94 o                         
  11   7   5          0.74        155.80       395.14 o                         
  12   7   5         16.30        218.69       559.12 o                         
  13   7   5          8.97        181.85       485.80 o                         
 -15   8   5          2.38        -55.20       489.09 o                         
 -14   8   5          3.97        -53.41       415.16 o                         
 -13   8   5         45.10        125.28       298.97 o                         
 -12   8   5         19.93         12.87        43.25 o                         
 -11   8   5         25.18         47.04        25.00 o                         
 -10   8   5         67.62         61.00        22.18 o                         
  -9   8   5          5.49         -4.40        36.26 o                         
  -8   8   5          0.96         -9.97        13.13 o                         
  -7   8   5        134.39        135.83        26.48 o                         
  -6   8   5         33.88         30.96        13.87 o                         
  -5   8   5        532.60        589.81        40.38 o                         
  -4   8   5       1233.62       1301.48        52.80 o                         
  -3   8   5        102.14        113.65        15.34 o                         
  -2   8   5        114.06        126.48        16.38 o                         
  -1   8   5        102.31        134.81        17.02 o                         
   0   8   5        263.53        306.18        24.17 o                         
   1   8   5        101.66        101.82        14.34 o                         
   2   8   5        802.98        799.27        47.60 o                         
   3   8   5         70.34         49.73        21.71 o                         
   4   8   5        169.02        195.11        27.77 o                         
   5   8   5        121.90        159.11        36.26 o                         
   6   8   5        145.92        156.72        54.13 o                         
   7   8   5        174.92        178.74       135.96 o                         
   8   8   5         64.07         28.56       109.58 o                         
   9   8   5         29.18        -13.46        37.92 o                         
  10   8   5          6.75          7.79        39.94 o                         
  11   8   5          3.12        219.97       427.29 o                         
  12   8   5          3.02        218.06       525.65 o                         
 -14   9   5          4.59        163.57       424.74 o                         
 -13   9   5         20.52        -20.41       340.43 o                         
 -12   9   5         21.95         -3.54       272.53 o                         
 -11   9   5        129.70        114.21        95.54 o                         
 -10   9   5        412.34        385.09        51.50 o                         
  -9   9   5          1.21         -3.84        25.95 o                         
  -8   9   5        114.51         36.34        67.71 o                         
  -7   9   5         46.64         20.27        67.11 o                         
  -6   9   5        124.06        114.54        23.96 o                         
  -5   9   5          1.58         28.80        15.09 o                         
  -4   9   5        407.76        379.17        32.09 o                         
  -3   9   5         50.91         55.13        20.06 o                         
  -2   9   5        669.12        644.52        37.67 o                         
  -1   9   5        253.17        257.27        26.18 o                         
   0   9   5        367.51        410.70        35.11 o                         
   1   9   5        258.79        224.89        25.91 o                         
   2   9   5        450.49        431.49        37.49 o                         
   3   9   5         50.55         33.03        12.02 o                         
   4   9   5        452.30        468.71        54.00 o                         
   5   9   5         92.03        101.36        26.42 o                         
   6   9   5        405.74        392.06        53.25 o                         
   7   9   5         13.70         19.17        25.13 o                         
   8   9   5        269.21        250.86        44.46 o                         
   9   9   5         11.79          6.38        50.94 o                         
  10   9   5          2.20         24.74      3276.14 o                         
  11   9   5          2.29        123.26       459.43 o                         
  12   9   5          0.05        -18.66       293.94 o                         
 -14  10   5          0.32         23.81      8564.10 o                         
 -13  10   5          3.87        -11.94       151.28 o                         
 -12  10   5         30.57         50.80       286.33 o                         
 -11  10   5         22.59         44.80        31.42 o                         
 -10  10   5         68.20        118.36       114.91 o                         
  -9  10   5        118.06        131.31        32.49 o                         
  -8  10   5          5.54         14.86        17.97 o                         
  -7  10   5         16.81         -3.43        36.11 o                         
  -6  10   5         42.76         47.89        38.50 o                         
  -5  10   5         98.88        118.31        35.47 o                         
  -4  10   5        519.83        562.13        56.37 o                         
  -3  10   5        232.04        241.17        27.72 o                         
  -2  10   5         28.15         17.49        20.25 o                         
  -1  10   5         77.70        116.76        19.79 o                         
   0  10   5         74.55         82.71        17.00 o                         
   1  10   5        240.32        230.77        29.27 o                         
   2  10   5        557.85        562.47        98.49 o                         
   3  10   5         39.75         53.58        75.75 o                         
   4  10   5         93.15        111.73        52.94 o                         
   5  10   5        104.88        150.25        80.91 o                         
   6  10   5         51.39         43.66        21.21 o                         
   7  10   5         93.55        109.22       120.85 o                         
   8  10   5         18.12         27.26        31.73 o                         
   9  10   5         22.96         94.13       357.25 o                         
  10  10   5          8.48        -50.73       531.70 o                         
  11  10   5         22.41        173.06       787.22 o                         
 -13  11   5          7.18          2.55        15.97 o                         
 -12  11   5          1.93         38.31       488.82 o                         
 -11  11   5         16.08         86.11       194.60 o                         
 -10  11   5         16.18         36.86        38.71 o                         
  -9  11   5          6.51         16.97        18.09 o                         
  -8  11   5         77.94         99.41        30.94 o                         
  -7  11   5        287.03        247.48        39.69 o                         
  -6  11   5        285.68        303.05        48.96 o                         
  -5  11   5         48.81         29.87        15.64 o                         
  -4  11   5        155.87        179.18        47.54 o                         
  -3  11   5         73.31         38.27        61.12 o                         
  -2  11   5         41.18        115.57        88.83 o                         
  -1  11   5        317.79        283.15        43.67 o                         
   0  11   5         16.72          4.17        30.25 o                         
   1  11   5         59.07        114.73        40.59 o                         
   2  11   5        268.52        214.16        36.98 o                         
   3  11   5          8.56         22.54        49.11 o                         
   4  11   5        396.56        423.86        87.18 o                         
   5  11   5        195.93        237.94        88.31 o                         
   6  11   5          0.36          7.44        29.04 o                         
   7  11   5         77.94         56.88        43.41 o                         
   8  11   5         48.00         23.16       124.63 o                         
   9  11   5         20.10        -43.96       279.79 o                         
  10  11   5          4.23         69.17       431.99 o                         
  11  11   5          3.03        197.55       649.41 o                         
 -12  12   5          0.87        124.50       323.43 o                         
 -11  12   5          4.22         44.29       251.73 o                         
 -10  12   5         86.88        165.75       286.37 o                         
  -9  12   5        169.05        127.36        29.85 o                         
  -8  12   5         32.41         61.91        26.13 o                         
  -7  12   5         27.40         35.19        38.78 o                         
  -6  12   5        312.43        228.22       111.86 o                         
  -5  12   5         28.65         41.47        43.71 o                         
  -4  12   5        380.44        375.26        50.06 o                         
  -3  12   5        533.34        512.94        79.58 o                         
  -2  12   5        968.45       1302.37        94.05 o                         
  -1  12   5        260.10        276.43       168.45 o                         
   0  12   5        731.80        635.51        66.24 o                         
   1  12   5        353.21        337.15        64.15 o                         
   2  12   5        378.63        360.27        63.09 o                         
   3  12   5        303.24        363.64        52.88 o                         
   4  12   5         73.51         48.72       110.09 o                         
   5  12   5        274.91        360.82        70.46 o                         
   6  12   5         18.66        -21.29        83.78 o                         
   7  12   5        105.89        312.86       254.66 o                         
   8  12   5          2.91         11.46       257.64 o                         
   9  12   5         10.00        342.28       285.01 o                         
  10  12   5          9.09        213.93       336.06 o                         
 -12  13   5          5.60         77.17       266.57 o                         
 -11  13   5          6.48         48.71       204.35 o                         
 -10  13   5          8.91        191.68       305.94 o                         
  -9  13   5          8.83         15.23       179.67 o                         
  -8  13   5         34.47         46.91        43.93 o                         
  -7  13   5         93.53         99.22        28.74 o                         
  -6  13   5         58.41         27.52       162.13 o                         
  -5  13   5         15.90         -3.60        91.98 o                         
  -4  13   5         31.40        -27.76        27.76 o                         
  -3  13   5          6.85         21.63        40.11 o                         
  -2  13   5        314.67        369.53        56.51 o                         
  -1  13   5         35.14         62.54        25.57 o                         
   0  13   5         98.84         82.97        38.24 o                         
   1  13   5         13.43         26.41        53.92 o                         
   2  13   5          0.37         31.98        41.04 o                         
   3  13   5         89.14         47.17        78.12 o                         
   4  13   5         32.22         36.74        37.09 o                         
   5  13   5         48.63         24.21        24.78 o                         
   6  13   5         22.69        177.78       203.45 o                         
   7  13   5         18.14         20.02       139.07 o                         
   8  13   5          3.72        179.36       312.33 o                         
   9  13   5          6.84         92.56       306.88 o                         
 -11  14   5          2.19         12.73       467.57 o                         
 -10  14   5          3.63         17.31       989.65 o                         
  -9  14   5         17.47          2.48        11.19 o                         
  -8  14   5         35.70         71.32       239.80 o                         
  -7  14   5          5.94        -40.69       579.88 o                         
  -6  14   5         35.24         34.79        19.68 o                         
  -5  14   5        198.09        206.97        37.92 o                         
  -4  14   5        116.45        139.41        60.20 o                         
  -3  14   5         31.59          0.06        17.07 o                         
  -2  14   5         36.16         54.93        23.04 o                         
  -1  14   5         46.35         79.72        29.90 o                         
   0  14   5         19.09         27.24        53.54 o                         
   1  14   5         93.44        161.36        40.67 o                         
   2  14   5         72.84         65.51        61.15 o                         
   3  14   5        119.74         73.93       105.71 o                         
   4  14   5         12.35        150.18       187.26 o                         
   5  14   5         12.33         21.13        59.93 o                         
   6  14   5         82.57        400.80       421.42 o                         
   7  14   5         36.37        -15.68      1530.69 o                         
   8  14   5          0.24        191.85       438.22 o                         
  -9  15   5         13.65        154.72       246.55 o                         
  -8  15   5         47.82         -9.27       286.02 o                         
  -7  15   5         17.36        384.51       321.50 o                         
  -6  15   5         15.07        111.44       315.41 o                         
  -5  15   5          2.04         42.65       650.04 o                         
  -4  15   5        207.41        344.15       332.95 o                         
  -3  15   5        107.42        289.30       380.14 o                         
  -2  15   5        106.81         63.74        31.29 o                         
  -1  15   5         72.89         40.72       169.34 o                         
   0  15   5        166.42        265.37       197.97 o
[truncated: 574,129 more chars]
